# Supplementary material for: Biological and prognostic insights into the prostaglandin D2 signaling axis in lung adenocarcinoma
Source: Front Pharmacol. 2025 May 22;16:1562261. doi: 10.3389/fphar.2025.1562261 (PMC12138261; doi:10.3389/fphar.2025.1562261)
Supplement: Supplementary file 1 [file Table1.xlsx]

## Sheet: Table S1
Table S1 Genes for CellCycleScoring
s.genes	g2m.genes
MCM5	HMGB2
PCNA	CDK1
TYMS	NUSAP1
FEN1	UBE2C
MCM2	BIRC5
MCM4	TPX2
RRM1	TOP2A
UNG	NDC80
GINS2	CKS2
MCM6	NUF2
CDCA7	CKS1B
DTL	MKI67
PRIM1	TMPO
UHRF1	CENPF
CENPU	TACC3
HELLS	PIMREG
RFC2	SMC4
RPA2	CCNB2
NASP	CKAP2L
RAD51AP1	CKAP2
GMNN	AURKB
WDR76	BUB1
SLBP	KIF11
CCNE2	ANP32E
UBR7	TUBB4B
POLD3	GTSE1
MSH2	KIF20B
ATAD2	HJURP
RAD51	CDCA3
RRM2	JPT1
CDC45	CDC20
CDC6	TTK
EXO1	CDC25C
TIPIN	KIF2C
DSCC1	RANGAP1
BLM	NCAPD2
CASP8AP2	DLGAP5
USP1	CDCA2
CLSPN	CDCA8
POLA1	ECT2
CHAF1B	KIF23
BRIP1	HMMR
E2F8	AURKA
	PSRC1
	ANLN
	LBR
	CKAP5
	CENPE
	CTCF
	NEK2
	G2E3
	GAS2L3
	CBX5
	CENPA

## Sheet: Table S2
Table S2 Cell numbers in all objects
all		subset to metbocost
celltype	numbers	celltype	numbers
B	21903	B	6000
Endo	2107	Endo	2107
Epi	26144	Epi	6000
Fibro	4430	Fibro	4430
Mast	3485	Mast	3485
Myeloid	36294	Myeloid	6000
NK	24489	NK	6000
Oligo	655	Oligo	655
pDC	861	pDC	861
T	56674	T	6000

## Sheet: Table S3
Table S3 Config files for MEBOCOST
[common]
hmdb_info_path = ~/MEBOCOST/data/mebocost_db/common/metabolite_annotation_HMDB_summary.tsv
scfea_info_path = ~/MEBOCOST/data/scFEA/Human_M168_information.symbols.csv
compass_rxt_ann_path = ~/MEBOCOST/data/Compass/rxn_md.csv
compass_met_ann_path = ~/MEBOCOST/data/Compass/met_md.csv
[human]
met_enzyme_path = ~/MEBOCOST/data/mebocost_db/human/metabolite_associated_gene_reaction_HMDB_summary.tsv
met_sensor_path = ~/MEBOCOST/data/mebocost_db/human/met_sen_Dec-4-2024.tsv

## Sheet: Table S4
Table S4 Cell-cell communication events from MEBOCOST.
Commu_Score>1;metabolite_prop_in_sender>0.1;sensor_prop_in_receiver>0.1
Sender	Metabolite	Metabolite_Name	Receiver	Sensor	Commu_Score	metabolite_prop_in_sender	sensor_prop_in_receiver	Annotation	ztest_stat	ztest_pval	ttest_stat	ttest_pval	ranksum_test_stat	ranksum_test_pval	permutation_test_stat	permutation_test_pval	ztest_fdr	ttest_fdr	ranksum_test_fdr	permutation_test_fdr
Fibro	HMDB0006219	13-cis-Retinoic acid	Endo	RXRA	1.0252	0.441309	0.132416	Nuclear Receptor	-1580.87	0	-49.9666	2.91e-274	-1.73032	0.0417864	0	0	0	2.31e-272	0.125284	0
Fibro	HMDB0006219	13-cis-Retinoic acid	Epi	RXRA	1.15585	0.441309	0.236667	Nuclear Receptor	-2681.87	0	-84.7659	0	-1.73032	0.0417864	0	0	0	0	0.125284	0
Mast	HMDB0006219	13-cis-Retinoic acid	Myeloid	RXRA	1.23642	0.307891	0.3015	Nuclear Receptor	-2794.72	0	-88.3325	0	-1.73032	0.0417864	0	0	0	0	0.125284	0
Myeloid	HMDB0006219	13-cis-Retinoic acid	Myeloid	RXRA	1.01445	0.360333	0.3015	Nuclear Receptor	-2380.36	0	-75.236	0	-1.73032	0.0417864	0	0	0	0	0.125284	0
Fibro	HMDB0006219	13-cis-Retinoic acid	Myeloid	RXRA	1.68666	0.441309	0.3015	Nuclear Receptor	-4195.56	0	-132.609	0	-1.73032	0.0417864	0	0	0	0	0.125284	0
Fibro	HMDB0002369	9-cis-Retinoic acid	Endo	RXRA	1.0252	0.441309	0.132416	Nuclear Receptor	-1580.87	0	-49.9666	2.91e-274	-1.73032	0.0417864	0	0	0	2.31e-272	0.125284	0
Fibro	HMDB0002369	9-cis-Retinoic acid	Epi	RXRA	1.15585	0.441309	0.236667	Nuclear Receptor	-2681.87	0	-84.7659	0	-1.73032	0.0417864	0	0	0	0	0.125284	0
Mast	HMDB0002369	9-cis-Retinoic acid	Myeloid	RXRA	1.23642	0.307891	0.3015	Nuclear Receptor	-2794.72	0	-88.3325	0	-1.73032	0.0417864	0	0	0	0	0.125284	0
Myeloid	HMDB0002369	9-cis-Retinoic acid	Myeloid	RXRA	1.01445	0.360333	0.3015	Nuclear Receptor	-2380.36	0	-75.236	0	-1.73032	0.0417864	0	0	0	0	0.125284	0
Fibro	HMDB0002369	9-cis-Retinoic acid	Myeloid	RXRA	1.68666	0.441309	0.3015	Nuclear Receptor	-4195.56	0	-132.609	0	-1.73032	0.0417864	0	0	0	0	0.125284	0
T	HMDB0000034	Adenine	Epi	SLC35F5	1.0258	0.667667	0.2175	Transporter	-968.121	0	-30.5994	6.43e-146	-1.73032	0.0417864	0	0	0	2.47e-144	0.125284	0
Epi	HMDB0000034	Adenine	Epi	SLC35F5	1.0675	0.760667	0.2175	Transporter	-1016.18	0	-32.1183	2.36e-156	-1.73032	0.0417864	0	0	0	9.7e-155	0.125284	0
Myeloid	HMDB0000034	Adenine	Epi	SLC35F5	1.11989	0.805833	0.2175	Transporter	-1117.73	0	-35.3281	2.39e-178	-1.73032	0.0417864	0	0	0	1.13e-176	0.125284	0
pDC	HMDB0000034	Adenine	Epi	SLC35F5	1.13042	0.83856	0.2175	Transporter	-985.633	0	-31.1529	1.01e-149	-1.73032	0.0417864	0	0	0	3.97e-148	0.125284	0
Fibro	HMDB0001852	all-trans-Retinoic acid	Endo	RXRA	1.02213	0.441309	0.132416	Nuclear Receptor	-1589.45	0	-50.2377	6.08e-276	-1.73032	0.0417864	0	0	0	4.89e-274	0.125284	0
Fibro	HMDB0001852	all-trans-Retinoic acid	Mast	RARA	1.30874	0.441309	0.136011	Nuclear Receptor	-1934.34	0	-61.1388	0	-1.73032	0.0417864	0	0	0	0	0.125284	0
Fibro	HMDB0001852	all-trans-Retinoic acid	Endo	RARA	1.05242	0.441309	0.136213	Nuclear Receptor	-1220.55	0	-38.578	2.15e-200	-1.73032	0.0417864	0	0	0	1.15e-198	0.125284	0
Fibro	HMDB0001852	all-trans-Retinoic acid	Fibro	RARA	1.13759	0.441309	0.189165	Nuclear Receptor	-1681.64	0	-53.1516	9.47e-294	-1.73032	0.0417864	0	0	0	8.29e-292	0.125284	0
Fibro	HMDB0001852	all-trans-Retinoic acid	Epi	RXRA	1.15238	0.441309	0.236667	Nuclear Receptor	-2687.23	0	-84.9352	0	-1.73032	0.0417864	0	0	0	0	0.125284	0
Mast	HMDB0001852	all-trans-Retinoic acid	Myeloid	RARA	1.1492	0.307891	0.283333	Nuclear Receptor	-1788.94	0	-56.5429	6.7813840003e-314	-1.73032	0.0417864	0	0	0	6.640941136372e-312	0.125284	0
Fibro	HMDB0001852	all-trans-Retinoic acid	Myeloid	RARA	1.56331	0.441309	0.283333	Nuclear Receptor	-2897.79	0	-91.5903	0	-1.73032	0.0417864	0	0	0	0	0.125284	0
Mast	HMDB0001852	all-trans-Retinoic acid	Myeloid	RXRA	1.23614	0.307891	0.3015	Nuclear Receptor	-2804.28	0	-88.6349	0	-1.73032	0.0417864	0	0	0	0	0.125284	0
Myeloid	HMDB0001852	all-trans-Retinoic acid	Myeloid	RXRA	1.01288	0.360333	0.3015	Nuclear Receptor	-2391.56	0	-75.59	0	-1.73032	0.0417864	0	0	0	0	0.125284	0
Fibro	HMDB0001852	all-trans-Retinoic acid	Myeloid	RXRA	1.68159	0.441309	0.3015	Nuclear Receptor	-4205	0	-132.907	0	-1.73032	0.0417864	0	0	0	0	0.125284	0
Myeloid	HMDB0000067	Cholesterol	Endo	LDLR	1.13777	0.565	0.149502	Receptor	-2276.63	0	-71.9575	0	-1.73032	0.0417864	0	0	0	0	0.125284	0
Myeloid	HMDB0000067	Cholesterol	Myeloid	CD36	1.33752	0.565	0.206	Transporter	-4180.21	0	-132.124	0	-1.73032	0.0417864	0	0	0	0	0.125284	0
Myeloid	HMDB0000067	Cholesterol	Fibro	RORA	1.625	0.565	0.248533	Nuclear Receptor	-1967.42	0	-62.1843	0	-1.73032	0.0417864	0	0	0	0	0.125284	0
Myeloid	HMDB0000067	Cholesterol	Epi	LDLR	1.69364	0.565	0.3045	Receptor	-5216.76	0	-164.886	0	-1.73032	0.0417864	0	0	0	0	0.125284	0
Endo	HMDB0000067	Cholesterol	Endo	CD36	1.4229	0.257712	0.312767	Transporter	-2539.15	0	-80.2548	0	-1.73032	0.0417864	0	0	0	0	0.125284	0
Oligo	HMDB0000067	Cholesterol	Endo	CD36	1.59481	0.396947	0.312767	Transporter	-2182.28	0	-68.9753	0	-1.73032	0.0417864	0	0	0	0	0.125284	0
Myeloid	HMDB0000067	Cholesterol	Endo	CD36	3.14391	0.565	0.312767	Transporter	-7262.84	0	-229.556	0	-1.73032	0.0417864	0	0	0	0	0.125284	0
Endo	HMDB0000067	Cholesterol	T	RORA	1.42132	0.257712	0.3265	Nuclear Receptor	-1095.26	0	-34.6178	1.71e-173	-1.73032	0.0417864	0	0	0	7.82e-172	0.125284	0
Oligo	HMDB0000067	Cholesterol	T	RORA	1.59304	0.396947	0.3265	Nuclear Receptor	-744.13	0	-23.5197	5.4e-98	-1.73032	0.0417864	0	0	0	1.52e-96	0.125284	0
Myeloid	HMDB0000067	Cholesterol	T	RORA	3.14042	0.565	0.3265	Nuclear Receptor	-4524.03	0	-142.991	0	-1.73032	0.0417864	0	0	0	0	0.125284	0
Endo	HMDB0000067	Cholesterol	NK	RORA	1.58572	0.257712	0.33	Nuclear Receptor	-1283.35	0	-40.5629	1.09e-213	-1.73032	0.0417864	0	0	0	6.21e-212	0.125284	0
Oligo	HMDB0000067	Cholesterol	NK	RORA	1.7773	0.396947	0.33	Nuclear Receptor	-847.596	0	-26.7899	6.96e-120	-1.73032	0.0417864	0	0	0	2.26e-118	0.125284	0
Myeloid	HMDB0000067	Cholesterol	NK	RORA	3.50366	0.565	0.33	Nuclear Receptor	-4977.26	0	-157.316	0	-1.73032	0.0417864	0	0	0	0	0.125284	0
Endo	HMDB0000067	Cholesterol	pDC	CD36	1.12568	0.257712	0.355401	Transporter	-1514.16	0	-47.8581	4.6e-261	-1.73032	0.0417864	0	0	0	3.42e-259	0.125284	0
Oligo	HMDB0000067	Cholesterol	pDC	CD36	1.26168	0.396947	0.355401	Transporter	-1410.5	0	-44.5816	4.24e-240	-1.73032	0.0417864	0	0	0	2.8e-238	0.125284	0
Myeloid	HMDB0000067	Cholesterol	pDC	CD36	2.4872	0.565	0.355401	Transporter	-3903.41	0	-123.375	0	-1.73032	0.0417864	0	0	0	0	0.125284	0
pDC	HMDB0000097	Choline	Endo	SLC44A1	1.12799	0.826945	0.18747	Transporter	-1262.02	0	-39.8888	3.44e-209	-1.73032	0.0417864	0	0	0	1.91e-207	0.125284	0
pDC	HMDB0000097	Choline	Oligo	SLC44A2	1.04427	0.826945	0.193893	Transporter	-1071.19	0	-33.8572	2.76e-168	-1.73032	0.0417864	0	0	0	1.23e-166	0.125284	0
Myeloid	HMDB0000097	Choline	Mast	SLC44A1	1.27116	0.719667	0.270014	Transporter	-2902.98	0	-91.7545	0	-1.73032	0.0417864	0	0	0	0	0.125284	0
pDC	HMDB0000097	Choline	Mast	SLC44A1	1.90731	0.826945	0.270014	Transporter	-2423.87	0	-76.6111	0	-1.73032	0.0417864	0	0	0	0	0.125284	0
Myeloid	HMDB0000097	Choline	pDC	SLC44A2	1.00901	0.719667	0.292683	Transporter	-1473.66	0	-46.578	6.15e-253	-1.73032	0.0417864	0	0	0	4.37e-251	0.125284	0
pDC	HMDB0000097	Choline	pDC	SLC44A2	1.51397	0.826945	0.292683	Transporter	-1748.56	0	-55.2668	2.18e-306	-1.73032	0.0417864	0	0	0	2.03e-304	0.125284	0
pDC	HMDB0000097	Choline	Epi	SLC44A1	1.07702	0.826945	0.298333	Transporter	-1277.47	0	-40.3769	1.89e-212	-1.73032	0.0417864	0	0	0	1.07e-210	0.125284	0
Myeloid	HMDB0000097	Choline	Endo	SLC44A2	1.27103	0.719667	0.309919	Transporter	-2828.47	0	-89.3994	0	-1.73032	0.0417864	0	0	0	0	0.125284	0
pDC	HMDB0000097	Choline	Endo	SLC44A2	1.90712	0.826945	0.309919	Transporter	-2758.66	0	-87.193	0	-1.73032	0.0417864	0	0	0	0	0.125284	0
Myeloid	HMDB0000097	Choline	Fibro	SLC44A1	1.12512	0.719667	0.345824	Transporter	-2674.91	0	-84.5459	0	-1.73032	0.0417864	0	0	0	0	0.125284	0
pDC	HMDB0000097	Choline	Fibro	SLC44A1	1.6882	0.826945	0.345824	Transporter	-2144.71	0	-67.7878	0	-1.73032	0.0417864	0	0	0	0	0.125284	0
B	HMDB0000097	Choline	Oligo	SLC44A1	1.063	0.229833	0.806107	Transporter	-1159.75	0	-36.6562	2.15e-187	-1.73032	0.0417864	0	0	0	1.08e-185	0.125284	0
Endo	HMDB0000097	Choline	Oligo	SLC44A1	1.46997	0.384433	0.806107	Transporter	-1562.5	0	-49.3859	1.19e-270	-1.73032	0.0417864	0	0	0	9.27e-269	0.125284	0
Oligo	HMDB0000097	Choline	Oligo	SLC44A1	1.15997	0.412214	0.806107	Transporter	-948.28	0	-29.9723	1.3e-141	-1.73032	0.0417864	0	0	0	4.87e-140	0.125284	0
Epi	HMDB0000097	Choline	Oligo	SLC44A1	1.61593	0.4765	0.806107	Transporter	-1931.23	0	-61.0405	0	-1.73032	0.0417864	0	0	0	0	0.125284	0
Fibro	HMDB0000097	Choline	Oligo	SLC44A1	3.86103	0.588713	0.806107	Transporter	-4965.73	0	-156.952	0	-1.73032	0.0417864	0	0	0	0	0.125284	0
Myeloid	HMDB0000097	Choline	Oligo	SLC44A1	5.43663	0.719667	0.806107	Transporter	-7169.52	0	-226.607	0	-1.73032	0.0417864	0	0	0	0	0.125284	0
pDC	HMDB0000097	Choline	Oligo	SLC44A1	8.15741	0.826945	0.806107	Transporter	-8543.29	0	-270.028	0	-1.73032	0.0417864	0	0	0	0	0.125284	0
Oligo	HMDB0000169	D-Mannose	NK	SLC2A3	1.4717	0.630534	0.287	Transporter	-606.745	0	-19.1774	2.44e-70	-1.73032	0.0417864	0	0	0	5.26e-69	0.125284	0
pDC	HMDB0000169	D-Mannose	NK	SLC2A3	1.17412	0.636469	0.287	Transporter	-509.876	0	-16.1156	2.05e-52	-1.73032	0.0417864	0	0	0	3.5e-51	0.125284	0
Oligo	HMDB0000169	D-Mannose	Endo	SLC2A3	1.57069	0.630534	0.340769	Transporter	-658.463	0	-20.812	1.69e-80	-1.73032	0.0417864	0	0	0	4.05e-79	0.125284	0
pDC	HMDB0000169	D-Mannose	Endo	SLC2A3	1.25309	0.636469	0.340769	Transporter	-551.891	0	-17.4436	5.46e-60	-1.73032	0.0417864	0	0	0	1.03e-58	0.125284	0
Fibro	HMDB0000169	D-Mannose	B	SLC2A3	1.05982	0.555982	0.3645	Transporter	-1039.87	0	-32.867	1.71e-161	-1.73032	0.0417864	0	0	0	7.29e-160	0.125284	0
Oligo	HMDB0000169	D-Mannose	B	SLC2A3	1.68509	0.630534	0.3645	Transporter	-720.504	0	-22.7729	4.24e-93	-1.73032	0.0417864	0	0	0	1.14e-91	0.125284	0
pDC	HMDB0000169	D-Mannose	B	SLC2A3	1.34436	0.636469	0.3645	Transporter	-606.703	0	-19.1761	2.49e-70	-1.73032	0.0417864	0	0	0	5.35e-69	0.125284	0
Fibro	HMDB0000169	D-Mannose	T	SLC2A3	1.11961	0.555982	0.370333	Transporter	-1118.91	0	-35.3653	1.33e-178	-1.73032	0.0417864	0	0	0	6.29e-177	0.125284	0
Oligo	HMDB0000169	D-Mannose	T	SLC2A3	1.78016	0.630534	0.370333	Transporter	-769.93	0	-24.3352	2.17e-103	-1.73032	0.0417864	0	0	0	6.39e-102	0.125284	0
pDC	HMDB0000169	D-Mannose	T	SLC2A3	1.4202	0.636469	0.370333	Transporter	-652.601	0	-20.6268	2.49e-79	-1.73032	0.0417864	0	0	0	5.9e-78	0.125284	0
Fibro	HMDB0000169	D-Mannose	Fibro	SLC2A3	1.06051	0.555982	0.428217	Transporter	-1024.79	0	-32.3905	3.2e-158	-1.73032	0.0417864	0	0	0	1.33e-156	0.125284	0
Oligo	HMDB0000169	D-Mannose	Fibro	SLC2A3	1.68619	0.630534	0.428217	Transporter	-712.441	0	-22.5181	1.93e-91	-1.73032	0.0417864	0	0	0	5.13e-90	0.125284	0
pDC	HMDB0000169	D-Mannose	Fibro	SLC2A3	1.34524	0.636469	0.428217	Transporter	-606.626	0	-19.1736	2.57e-70	-1.73032	0.0417864	0	0	0	5.53e-69	0.125284	0
Oligo	HMDB0000169	D-Mannose	Myeloid	SLC2A3	1.55115	0.630534	0.445	Transporter	-651	0	-20.5761	5.19e-79	-1.73032	0.0417864	0	0	0	1.22e-77	0.125284	0
pDC	HMDB0000169	D-Mannose	Myeloid	SLC2A3	1.2375	0.636469	0.445	Transporter	-547.124	0	-17.2929	4.1e-59	-1.73032	0.0417864	0	0	0	7.65e-58	0.125284	0
Fibro	HMDB0000169	D-Mannose	Mast	SLC2A3	1.51088	0.555982	0.475466	Transporter	-1600.4	0	-50.5837	4.42e-278	-1.73032	0.0417864	0	0	0	3.59e-276	0.125284	0
Oligo	HMDB0000169	D-Mannose	Mast	SLC2A3	2.40227	0.630534	0.475466	Transporter	-1085.5	0	-34.3094	2.2e-171	-1.73032	0.0417864	0	0	0	9.93e-170	0.125284	0
pDC	HMDB0000169	D-Mannose	Mast	SLC2A3	1.91652	0.636469	0.475466	Transporter	-940.435	0	-29.7243	6.51e-140	-1.73032	0.0417864	0	0	0	2.42e-138	0.125284	0
Fibro	HMDB0000112	gamma-Aminobutyric acid	Oligo	SLC6A1	1.04512	0.774718	0.160305	Transporter	-2838.68	0	-89.7222	0	-1.73032	0.0417864	0	0	0	0	0.125284	0
Mast	HMDB0000112	gamma-Aminobutyric acid	Oligo	SLC6A1	1.12348	0.827834	0.160305	Transporter	-3045.77	0	-96.2677	0	-1.73032	0.0417864	0	0	0	0	0.125284	0
Myeloid	HMDB0000112	gamma-Aminobutyric acid	Oligo	SLC6A1	1.71698	0.898667	0.160305	Transporter	-4683.3	0	-148.025	0	-1.73032	0.0417864	0	0	0	0	0.125284	0
Endo	HMDB0000112	gamma-Aminobutyric acid	Oligo	SLC6A6	1.1909	0.741338	0.198473	Transporter	-550.704	0	-17.4061	9.03e-60	-1.73032	0.0417864	0	0	0	1.7e-58	0.125284	0
Epi	HMDB0000112	gamma-Aminobutyric acid	Oligo	SLC6A6	1.11422	0.745333	0.198473	Transporter	-507.735	0	-16.048	4.88e-52	-1.73032	0.0417864	0	0	0	8.3e-51	0.125284	0
Fibro	HMDB0000112	gamma-Aminobutyric acid	Oligo	SLC6A6	1.32928	0.774718	0.198473	Transporter	-643.847	0	-20.3501	1.36e-77	-1.73032	0.0417864	0	0	0	3.16e-76	0.125284	0
Mast	HMDB0000112	gamma-Aminobutyric acid	Oligo	SLC6A6	1.42895	0.827834	0.198473	Transporter	-712.281	0	-22.513	2.09e-91	-1.73032	0.0417864	0	0	0	5.53e-90	0.125284	0
Myeloid	HMDB0000112	gamma-Aminobutyric acid	Oligo	SLC6A6	2.18382	0.898667	0.198473	Transporter	-1203.06	0	-38.0252	1.15e-196	-1.73032	0.0417864	0	0	0	6e-195	0.125284	0
Endo	HMDB0000112	gamma-Aminobutyric acid	Myeloid	SLC6A6	1.11851	0.741338	0.2755	Transporter	-1429.97	0	-45.197	4.46e-244	-1.73032	0.0417864	0	0	0	3.03e-242	0.125284	0
Epi	HMDB0000112	gamma-Aminobutyric acid	Myeloid	SLC6A6	1.04649	0.745333	0.2755	Transporter	-1424.96	0	-45.0387	4.68e-243	-1.73032	0.0417864	0	0	0	3.16e-241	0.125284	0
Fibro	HMDB0000112	gamma-Aminobutyric acid	Myeloid	SLC6A6	1.24848	0.774718	0.2755	Transporter	-1773.38	0	-56.0512	5.1718232936856e-311	-1.73032	0.0417864	0	0	0	0	0.125284	0
Mast	HMDB0000112	gamma-Aminobutyric acid	Myeloid	SLC6A6	1.34209	0.827834	0.2755	Transporter	-1937.62	0	-61.2424	0	-1.73032	0.0417864	0	0	0	0	0.125284	0
Myeloid	HMDB0000112	gamma-Aminobutyric acid	Myeloid	SLC6A6	2.05107	0.898667	0.2755	Transporter	-3327.1	0	-105.159	0	-1.73032	0.0417864	0	0	0	0	0.125284	0
pDC	HMDB0000112	gamma-Aminobutyric acid	Oligo	SLC6A8	1.02702	0.534262	0.366412	Transporter	-942.979	0	-29.8047	1.83e-140	-1.73032	0.0417864	0	0	0	6.82e-139	0.125284	0
Endo	HMDB0000112	gamma-Aminobutyric acid	Oligo	SLC6A8	2.48434	0.741338	0.366412	Transporter	-2492.74	0	-78.788	0	-1.73032	0.0417864	0	0	0	0	0.125284	0
Epi	HMDB0000112	gamma-Aminobutyric acid	Oligo	SLC6A8	2.32437	0.745333	0.366412	Transporter	-2352.71	0	-74.362	0	-1.73032	0.0417864	0	0	0	0	0.125284	0
Fibro	HMDB0000112	gamma-Aminobutyric acid	Oligo	SLC6A8	2.77301	0.774718	0.366412	Transporter	-2804.55	0	-88.6435	0	-1.73032	0.0417864	0	0	0	0	0.125284	0
Mast	HMDB0000112	gamma-Aminobutyric acid	Oligo	SLC6A8	2.98093	0.827834	0.366412	Transporter	-3034.92	0	-95.9247	0	-1.73032	0.0417864	0	0	0	0	0.125284	0
Myeloid	HMDB0000112	gamma-Aminobutyric acid	Oligo	SLC6A8	4.55566	0.898667	0.366412	Transporter	-4737.26	0	-149.73	0	-1.73032	0.0417864	0	0	0	0	0.125284	0
Oligo	HMDB0000131	Glycerol	Epi	AQP3	1.1083	0.540458	0.495	Receptor	-1193.29	0	-37.7164	1.4e-194	-1.73032	0.0417864	0	0	0	7.25e-193	0.125284	0
Mast	HMDB0000870	Histamine	Endo	HRH1	1.0275	0.426112	0.121974	Receptor	-3361.89	0	-106.259	0	-1.73032	0.0417864	0	0	0	0	0.125284	0
Mast	HMDB0000870	Histamine	pDC	HRH2	1.23347	0.426112	0.149826	Receptor	-2437.28	0	-77.0349	0	-1.73032	0.0417864	0	0	0	0	0.125284	0
Myeloid	HMDB0015531	Iron	Endo	SLC40A1	1.27725	1	0.115804	Transporter	-131.146	0	-4.14512	1.84e-05	-1.73032	0.0417864	0	0	0	7.73e-05	0.125284	0
NK	HMDB0015531	Iron	Myeloid	SLC40A1	1.11827	0.992167	0.124333	Transporter	-107.74	0	-3.40533	0.000343567	-1.73032	0.0417864	0	0	0	0.00125951	0.125284	0
T	HMDB0015531	Iron	Myeloid	SLC40A1	1.10946	0.993	0.124333	Transporter	-99.1656	0	-3.13433	0.00088637	-1.73032	0.0417864	0	0	0	0.00310957	0.125284	0
Endo	HMDB0015531	Iron	Myeloid	SLC40A1	1.18036	0.994305	0.124333	Transporter	-161.43	0	-5.10232	2.01e-07	-1.73032	0.0417864	0	0	0	1.01e-06	0.125284	0
Epi	HMDB0015531	Iron	Myeloid	SLC40A1	1.56388	0.995	0.124333	Transporter	-516.095	0	-16.3122	1.63e-53	-1.73032	0.0417864	0	0	0	2.82e-52	0.125284	0
Fibro	HMDB0015531	Iron	Myeloid	SLC40A1	1.35638	0.997743	0.124333	Transporter	-321.387	0	-10.1581	1.94e-23	-1.73032	0.0417864	0	0	0	2.01e-22	0.125284	0
pDC	HMDB0015531	Iron	Myeloid	SLC40A1	1.25859	0.998839	0.124333	Transporter	-226.581	0	-7.16153	7.73e-13	-1.73032	0.0417864	0	0	0	5.46e-12	0.125284	0
Mast	HMDB0015531	Iron	Myeloid	SLC40A1	1.62414	1	0.124333	Transporter	-566.294	0	-17.8988	1.17e-62	-1.73032	0.0417864	0	0	0	2.29e-61	0.125284	0
Oligo	HMDB0015531	Iron	Myeloid	SLC40A1	1.70339	1	0.124333	Transporter	-608.926	0	-19.2463	9.26e-71	-1.73032	0.0417864	0	0	0	2.01e-69	0.125284	0
Myeloid	HMDB0015531	Iron	Myeloid	SLC40A1	1.94615	1	0.124333	Transporter	-843.798	0	-26.6699	4.53e-119	-1.73032	0.0417864	0	0	0	1.46e-117	0.125284	0
NK	HMDB0015531	Iron	Myeloid	SLC11A2	1.2741	0.992167	0.148667	Transporter	-178.041	0	-5.62733	1.19e-08	-1.73032	0.0417864	0	0	0	6.59e-08	0.125284	0
T	HMDB0015531	Iron	Myeloid	SLC11A2	1.26407	0.993	0.148667	Transporter	-171.442	0	-5.41878	3.76e-08	-1.73032	0.0417864	0	0	0	2e-07	0.125284	0
Endo	HMDB0015531	Iron	Myeloid	SLC11A2	1.34487	0.994305	0.148667	Transporter	-223.187	0	-7.05428	1.62e-12	-1.73032	0.0417864	0	0	0	1.12e-11	0.125284	0
Epi	HMDB0015531	Iron	Myeloid	SLC11A2	1.78182	0.995	0.148667	Transporter	-510.664	0	-16.1405	1.49e-52	-1.73032	0.0417864	0	0	0	2.54e-51	0.125284	0
B	HMDB0015531	Iron	Myeloid	SLC11A2	1.22937	0.995667	0.148667	Transporter	-148.533	0	-4.69469	1.52e-06	-1.73032	0.0417864	0	0	0	7.15e-06	0.125284	0
Fibro	HMDB0015531	Iron	Myeloid	SLC11A2	1.5454	0.997743	0.148667	Transporter	-352.95	0	-11.1557	1.28e-27	-1.73032	0.0417864	0	0	0	1.48e-26	0.125284	0
pDC	HMDB0015531	Iron	Myeloid	SLC11A2	1.43398	0.998839	0.148667	Transporter	-276.193	0	-8.72964	5.28e-18	-1.73032	0.0417864	0	0	0	4.66e-17	0.125284	0
Mast	HMDB0015531	Iron	Myeloid	SLC11A2	1.85051	1	0.148667	Transporter	-555.464	0	-17.5565	1.2e-60	-1.73032	0.0417864	0	0	0	2.29e-59	0.125284	0
Oligo	HMDB0015531	Iron	Myeloid	SLC11A2	1.94078	1	0.148667	Transporter	-597.767	0	-18.8936	1.3e-68	-1.73032	0.0417864	0	0	0	2.76e-67	0.125284	0
Myeloid	HMDB0015531	Iron	Myeloid	SLC11A2	2.21734	1	0.148667	Transporter	-781.508	0	-24.7011	7.94e-106	-1.73032	0.0417864	0	0	0	2.36e-104	0.125284	0
Myeloid	HMDB0015531	Iron	Epi	TFRC	1.23704	1	0.183333	Receptor	-216.13	0	-6.83122	7.31e-12	-1.73032	0.0417864	0	0	0	4.87e-11	0.125284	0
NK	HMDB0015531	Iron	Epi	SLC11A2	1.55053	0.992167	0.190167	Transporter	-363.611	0	-11.4926	4.24e-29	-1.73032	0.0417864	0	0	0	5.06e-28	0.125284	0
T	HMDB0015531	Iron	Epi	SLC11A2	1.53833	0.993	0.190167	Transporter	-355.519	0	-11.2369	5.67e-28	-1.73032	0.0417864	0	0	0	6.6e-27	0.125284	0
Endo	HMDB0015531	Iron	Epi	SLC11A2	1.63665	0.994305	0.190167	Transporter	-417.643	0	-13.2004	4.31e-37	-1.73032	0.0417864	0	0	0	5.97e-36	0.125284	0
Epi	HMDB0015531	Iron	Epi	SLC11A2	2.16833	0.995	0.190167	Transporter	-763.744	0	-24.1396	4.31e-102	-1.73032	0.0417864	0	0	0	1.26e-100	0.125284	0
B	HMDB0015531	Iron	Epi	SLC11A2	1.49613	0.995667	0.190167	Transporter	-329.758	0	-10.4227	1.62e-24	-1.73032	0.0417864	0	0	0	1.74e-23	0.125284	0
Fibro	HMDB0015531	Iron	Epi	SLC11A2	1.88072	0.997743	0.190167	Transporter	-582.285	0	-18.4043	1.15e-65	-1.73032	0.0417864	0	0	0	2.36e-64	0.125284	0
pDC	HMDB0015531	Iron	Epi	SLC11A2	1.74507	0.998839	0.190167	Transporter	-478.348	0	-15.1191	5.82e-47	-1.73032	0.0417864	0	0	0	9.26e-46	0.125284	0
Mast	HMDB0015531	Iron	Epi	SLC11A2	2.25193	1	0.190167	Transporter	-820.803	0	-25.9431	3.7e-114	-1.73032	0.0417864	0	0	0	1.16e-112	0.125284	0
Oligo	HMDB0015531	Iron	Epi	SLC11A2	2.36181	1	0.190167	Transporter	-871.605	0	-27.5488	4.86e-125	-1.73032	0.0417864	0	0	0	1.63e-123	0.125284	0
Myeloid	HMDB0015531	Iron	Epi	SLC11A2	2.69855	1	0.190167	Transporter	-1130.92	0	-35.7449	3.43e-181	-1.73032	0.0417864	0	0	0	1.64e-179	0.125284	0
NK	HMDB0015531	Iron	pDC	TFRC	1.27568	0.992167	0.217189	Receptor	-94.5401	0	-2.98813	0.00143777	-1.72686	0.0420963	1	0.001	0	0.0049259	0.125284	0.0024595
T	HMDB0015531	Iron	pDC	TFRC	1.26561	0.993	0.217189	Receptor	-90.8429	0	-2.87127	0.00208731	-1.71994	0.0427217	3	0.003	0	0.00702204	0.125284	0.00723708
Endo	HMDB0015531	Iron	pDC	TFRC	1.34651	0.994305	0.217189	Receptor	-118.451	0	-3.74389	9.58e-05	-1.73032	0.0417864	0	0	0	0.000375229	0.125284	0
Epi	HMDB0015531	Iron	pDC	TFRC	1.78401	0.995	0.217189	Receptor	-268.934	0	-8.50018	3.41e-17	-1.73032	0.0417864	0	0	0	2.9e-16	0.125284	0
Fibro	HMDB0015531	Iron	pDC	TFRC	1.54734	0.997743	0.217189	Receptor	-187.863	0	-5.93779	1.99e-09	-1.73032	0.0417864	0	0	0	1.16e-08	0.125284	0
pDC	HMDB0015531	Iron	pDC	TFRC	1.43536	0.998839	0.217189	Receptor	-143.992	0	-4.55116	3e-06	-1.73032	0.0417864	0	0	0	1.37e-05	0.125284	0
Mast	HMDB0015531	Iron	pDC	TFRC	1.85274	1	0.217189	Receptor	-291.906	0	-9.22625	8.12e-20	-1.73032	0.0417864	0	0	0	7.64e-19	0.125284	0
Oligo	HMDB0015531	Iron	pDC	TFRC	1.94309	1	0.217189	Receptor	-319.378	0	-10.0946	3.5e-23	-1.73032	0.0417864	0	0	0	3.59e-22	0.125284	0
Myeloid	HMDB0015531	Iron	pDC	TFRC	2.22016	1	0.217189	Receptor	-418.67	0	-13.2329	2.99e-37	-1.73032	0.0417864	0	0	0	4.14e-36	0.125284	0
NK	HMDB0015531	Iron	Oligo	SLC11A2	3.64385	0.992167	0.262595	Transporter	-554.002	0	-17.5103	2.23e-60	-1.73032	0.0417864	0	0	0	4.23e-59	0.125284	0
T	HMDB0015531	Iron	Oligo	SLC11A2	3.61515	0.993	0.262595	Transporter	-547.992	0	-17.3204	2.84e-59	-1.73032	0.0417864	0	0	0	5.33e-58	0.125284	0
Endo	HMDB0015531	Iron	Oligo	SLC11A2	3.846	0.994305	0.262595	Transporter	-594.546	0	-18.7918	5.37e-68	-1.73032	0.0417864	0	0	0	1.13e-66	0.125284	0
Epi	HMDB0015531	Iron	Oligo	SLC11A2	5.09583	0.995	0.262595	Transporter	-858.681	0	-27.1403	2.92e-122	-1.73032	0.0417864	0	0	0	9.6e-121	0.125284	0
B	HMDB0015531	Iron	Oligo	SLC11A2	3.51583	0.995667	0.262595	Transporter	-526.442	0	-16.6392	2.32e-55	-1.73032	0.0417864	0	0	0	4.1e-54	0.125284	0
Fibro	HMDB0015531	Iron	Oligo	SLC11A2	4.42005	0.997743	0.262595	Transporter	-718.763	0	-22.7179	9.68e-93	-1.73032	0.0417864	0	0	0	2.59e-91	0.125284	0
pDC	HMDB0015531	Iron	Oligo	SLC11A2	4.10118	0.998839	0.262595	Transporter	-649.231	0	-20.5202	1.17e-78	-1.73032	0.0417864	0	0	0	2.74e-77	0.125284	0
Mast	HMDB0015531	Iron	Oligo	SLC11A2	5.29229	1	0.262595	Transporter	-899.093	0	-28.4176	5.76e-131	-1.73032	0.0417864	0	0	0	2e-129	0.125284	0
Oligo	HMDB0015531	Iron	Oligo	SLC11A2	5.549	1	0.262595	Transporter	-939.918	0	-29.708	8.43e-140	-1.73032	0.0417864	0	0	0	3.12e-138	0.125284	0
Myeloid	HMDB0015531	Iron	Oligo	SLC11A2	6.34156	1	0.262595	Transporter	-1118.69	0	-35.3583	1.49e-178	-1.73032	0.0417864	0	0	0	7.01e-177	0.125284	0
NK	HMDB0015531	Iron	Epi	SLC40A1	1.80784	0.992167	0.323667	Transporter	-700.762	0	-22.149	4.78e-89	-1.73032	0.0417864	0	0	0	1.24e-87	0.125284	0
T	HMDB0015531	Iron	Epi	SLC40A1	1.7936	0.993	0.323667	Transporter	-685.989	0	-21.682	4.86e-86	-1.73032	0.0417864	0	0	0	1.23e-84	0.125284	0
Endo	HMDB0015531	Iron	Epi	SLC40A1	1.90825	0.994305	0.323667	Transporter	-780.673	0	-24.6747	1.19e-105	-1.73032	0.0417864	0	0	0	3.54e-104	0.125284	0
Epi	HMDB0015531	Iron	Epi	SLC40A1	2.52816	0.995	0.323667	Transporter	-1305.46	0	-41.2616	2.49e-218	-1.73032	0.0417864	0	0	0	1.47e-216	0.125284	0
B	HMDB0015531	Iron	Epi	SLC40A1	1.74437	0.995667	0.323667	Transporter	-642.161	0	-20.2968	2.94e-77	-1.73032	0.0417864	0	0	0	6.8e-76	0.125284	0
Fibro	HMDB0015531	Iron	Epi	SLC40A1	2.19282	0.997743	0.323667	Transporter	-1038.19	0	-32.814	3.95e-161	-1.73032	0.0417864	0	0	0	1.68e-159	0.125284	0
pDC	HMDB0015531	Iron	Epi	SLC40A1	2.03468	0.998839	0.323667	Transporter	-860.612	0	-27.2013	1.12e-122	-1.73032	0.0417864	0	0	0	3.71e-121	0.125284	0
Mast	HMDB0015531	Iron	Epi	SLC40A1	2.62565	1	0.323667	Transporter	-1401.21	0	-44.2881	3.4e-238	-1.73032	0.0417864	0	0	0	2.23e-236	0.125284	0
Oligo	HMDB0015531	Iron	Epi	SLC40A1	2.7537	1	0.323667	Transporter	-1426.13	0	-45.0757	2.7e-243	-1.73032	0.0417864	0	0	0	1.83e-241	0.125284	0
Myeloid	HMDB0015531	Iron	Epi	SLC40A1	3.14631	1	0.323667	Transporter	-1863.51	0	-58.9	0	-1.73032	0.0417864	0	0	0	0	0.125284	0
NK	HMDB0015531	Iron	Fibro	SLC40A1	2.4718	0.992167	0.369977	Transporter	-1057.03	0	-33.4095	3.23e-165	-1.73032	0.0417864	0	0	0	1.41e-163	0.125284	0
T	HMDB0015531	Iron	Fibro	SLC40A1	2.45234	0.993	0.369977	Transporter	-1042.12	0	-32.9383	5.53e-162	-1.73032	0.0417864	0	0	0	2.37e-160	0.125284	0
Endo	HMDB0015531	Iron	Fibro	SLC40A1	2.60906	0.994305	0.369977	Transporter	-1143.42	0	-36.1401	6.97e-184	-1.73032	0.0417864	0	0	0	3.4e-182	0.125284	0
Epi	HMDB0015531	Iron	Fibro	SLC40A1	3.45669	0.995	0.369977	Transporter	-1750.23	0	-55.3194	1.06e-306	-1.73032	0.0417864	0	0	0	9.98e-305	0.125284	0
B	HMDB0015531	Iron	Fibro	SLC40A1	2.38504	0.995667	0.369977	Transporter	-996.773	0	-31.505	3.87e-152	-1.73032	0.0417864	0	0	0	1.54e-150	0.125284	0
Fibro	HMDB0015531	Iron	Fibro	SLC40A1	2.99808	0.997743	0.369977	Transporter	-1415.38	0	-44.7358	4.25e-241	-1.73032	0.0417864	0	0	0	2.84e-239	0.125284	0
pDC	HMDB0015531	Iron	Fibro	SLC40A1	2.78198	0.998839	0.369977	Transporter	-1251.92	0	-39.5695	4.71e-207	-1.73032	0.0417864	0	0	0	2.58e-205	0.125284	0
Mast	HMDB0015531	Iron	Fibro	SLC40A1	3.59	1	0.369977	Transporter	-1859.17	0	-58.7626	0	-1.73032	0.0417864	0	0	0	0	0.125284	0
Oligo	HMDB0015531	Iron	Fibro	SLC40A1	3.76509	1	0.369977	Transporter	-1908.88	0	-60.3339	0	-1.73032	0.0417864	0	0	0	0	0.125284	0
Myeloid	HMDB0015531	Iron	Fibro	SLC40A1	4.30184	1	0.369977	Transporter	-2369.7	0	-74.8992	0	-1.73032	0.0417864	0	0	0	0	0.125284	0
NK	HMDB0015531	Iron	Myeloid	TFRC	2.94024	0.992167	0.445333	Receptor	-1776	0	-56.1338	1.691191816298e-311	-1.73032	0.0417864	0	0	0	0	0.125284	0
T	HMDB0015531	Iron	Myeloid	TFRC	2.91712	0.993	0.445333	Receptor	-1761.91	0	-55.6885	0	-1.73032	0.0417864	0	0	0	6.68e-307	0.125284	0
Endo	HMDB0015531	Iron	Myeloid	TFRC	3.10352	0.994305	0.445333	Receptor	-1892.19	0	-59.8063	0	-1.73032	0.0417864	0	0	0	0	0.125284	0
Epi	HMDB0015531	Iron	Myeloid	TFRC	4.11183	0.995	0.445333	Receptor	-2833.17	0	-89.548	0	-1.73032	0.0417864	0	0	0	0	0.125284	0
B	HMDB0015531	Iron	Myeloid	TFRC	2.83702	0.995667	0.445333	Receptor	-1676.43	0	-52.9869	9.35e-293	-1.73032	0.0417864	0	0	0	8.17e-291	0.125284	0
Fibro	HMDB0015531	Iron	Myeloid	TFRC	3.56635	0.997743	0.445333	Receptor	-2347.12	0	-74.1855	0	-1.73032	0.0417864	0	0	0	0	0.125284	0
pDC	HMDB0015531	Iron	Myeloid	TFRC	3.3092	0.998839	0.445333	Receptor	-2033.81	0	-64.2825	0	-1.73032	0.0417864	0	0	0	0	0.125284	0
Mast	HMDB0015531	Iron	Myeloid	TFRC	4.27034	1	0.445333	Receptor	-2981.5	0	-94.2363	0	-1.73032	0.0417864	0	0	0	0	0.125284	0
Oligo	HMDB0015531	Iron	Myeloid	TFRC	4.47856	1	0.445333	Receptor	-2955.03	0	-93.3995	0	-1.73032	0.0417864	0	0	0	0	0.125284	0
Myeloid	HMDB0015531	Iron	Myeloid	TFRC	5.11688	1	0.445333	Receptor	-3628.63	0	-114.69	0	-1.73032	0.0417864	0	0	0	0	0.125284	0
Myeloid	HMDB0000574	L-Cysteine	Myeloid	SLC43A2	1.03209	0.671833	0.421167	Transporter	-5359.59	0	-169.4	0	-1.73032	0.0417864	0	0	0	0	0.125284	0
Mast	HMDB0000641	L-Glutamine	Mast	SLC1A5	2.67179	0.81033	0.101865	Transporter	-1535.57	0	-48.5348	2.52e-265	-1.73032	0.0417864	0	0	0	1.92e-263	0.125284	0
Myeloid	HMDB0000641	L-Glutamine	Mast	SLC1A5	2.63807	0.850333	0.101865	Transporter	-1629.41	0	-51.5007	1.02e-283	-1.73032	0.0417864	0	0	0	8.57e-282	0.125284	0
Oligo	HMDB0000641	L-Glutamine	Mast	SLC1A5	2.97259	0.850382	0.101865	Transporter	-1220.03	0	-38.5615	2.78e-200	-1.73032	0.0417864	0	0	0	1.48e-198	0.125284	0
Mast	HMDB0000641	L-Glutamine	Mast	SLC38A2	1.65125	0.81033	0.118221	Transporter	-470.04	0	-14.8565	1.47e-45	-1.73032	0.0417864	0	0	0	2.29e-44	0.125284	0
Myeloid	HMDB0000641	L-Glutamine	Mast	SLC38A2	1.63304	0.850333	0.118221	Transporter	-547.722	0	-17.3118	3.19e-59	-1.73032	0.0417864	0	0	0	5.96e-58	0.125284	0
Oligo	HMDB0000641	L-Glutamine	Mast	SLC38A2	1.8434	0.850382	0.118221	Transporter	-373.683	0	-11.811	1.58e-30	-1.73032	0.0417864	0	0	0	1.95e-29	0.125284	0
Mast	HMDB0000641	L-Glutamine	B	SLC3A2	1.2932	0.81033	0.123167	Transporter	-281.014	0	-8.882	1.5e-18	-1.73032	0.0417864	0	0	0	1.35e-17	0.125284	0
Myeloid	HMDB0000641	L-Glutamine	B	SLC3A2	1.27879	0.850333	0.123167	Transporter	-319.894	0	-10.1109	3.01e-23	-1.73032	0.0417864	0	0	0	3.09e-22	0.125284	0
Oligo	HMDB0000641	L-Glutamine	B	SLC3A2	1.44362	0.850382	0.123167	Transporter	-211.535	0	-6.68598	1.9e-11	-1.73032	0.0417864	0	0	0	1.25e-10	0.125284	0
Mast	HMDB0000641	L-Glutamine	Epi	SLC6A14	2.24168	0.81033	0.135667	Transporter	-5473.6	0	-173.004	0	-1.73032	0.0417864	0	0	0	0	0.125284	0
Myeloid	HMDB0000641	L-Glutamine	Epi	SLC6A14	2.21339	0.850333	0.135667	Transporter	-5550.45	0	-175.433	0	-1.73032	0.0417864	0	0	0	0	0.125284	0
Oligo	HMDB0000641	L-Glutamine	Epi	SLC6A14	2.49406	0.850382	0.135667	Transporter	-5285.52	0	-167.059	0	-1.73032	0.0417864	0	0	0	0	0.125284	0
Mast	HMDB0000641	L-Glutamine	T	SLC38A2	1.94803	0.81033	0.137167	Transporter	-854.335	0	-27.003	2.5e-121	-1.73032	0.0417864	0	0	0	8.16e-120	0.125284	0
Myeloid	HMDB0000641	L-Glutamine	T	SLC38A2	1.92637	0.850333	0.137167	Transporter	-1004.27	0	-31.7419	9.11e-154	-1.73032	0.0417864	0	0	0	3.67e-152	0.125284	0
Oligo	HMDB0000641	L-Glutamine	T	SLC38A2	2.17442	0.850382	0.137167	Transporter	-540.815	0	-17.0935	5.83e-58	-1.73032	0.0417864	0	0	0	1.07e-56	0.125284	0
Mast	HMDB0000641	L-Glutamine	Epi	SLC7A5	1.99403	0.81033	0.1465	Transporter	-1231.55	0	-38.9255	9.88e-203	-1.73032	0.0417864	0	0	0	5.35e-201	0.125284	0
Myeloid	HMDB0000641	L-Glutamine	Epi	SLC7A5	1.96886	0.850333	0.1465	Transporter	-1334.38	0	-42.1757	2.25e-224	-1.73032	0.0417864	0	0	0	1.37e-222	0.125284	0
Oligo	HMDB0000641	L-Glutamine	Epi	SLC7A5	2.21853	0.850382	0.1465	Transporter	-956.86	0	-30.2435	1.78e-143	-1.73032	0.0417864	0	0	0	6.77e-142	0.125284	0
Fibro	HMDB0000641	L-Glutamine	pDC	SLC7A6	1.028	0.548758	0.155633	Transporter	-500.502	0	-15.8193	9.01e-51	-1.73032	0.0417864	0	0	0	1.5e-49	0.125284	0
Mast	HMDB0000641	L-Glutamine	pDC	SLC7A6	3.08369	0.81033	0.155633	Transporter	-1865.36	0	-58.9583	0	-1.73032	0.0417864	0	0	0	0	0.125284	0
Myeloid	HMDB0000641	L-Glutamine	pDC	SLC7A6	3.04478	0.850333	0.155633	Transporter	-1855.98	0	-58.662	0	-1.73032	0.0417864	0	0	0	0	0.125284	0
Oligo	HMDB0000641	L-Glutamine	pDC	SLC7A6	3.43087	0.850382	0.155633	Transporter	-2015.38	0	-63.7	0	-1.73032	0.0417864	0	0	0	0	0.125284	0
Mast	HMDB0000641	L-Glutamine	NK	SLC38A2	2.64093	0.81033	0.16	Transporter	-1466.2	0	-46.3422	1.97e-251	-1.73032	0.0417864	0	0	0	1.37e-249	0.125284	0
Myeloid	HMDB0000641	L-Glutamine	NK	SLC38A2	2.61152	0.850333	0.16	Transporter	-1702.31	0	-53.8049	1.11e-297	-1.73032	0.0417864	0	0	0	9.97e-296	0.125284	0
Oligo	HMDB0000641	L-Glutamine	NK	SLC38A2	2.94821	0.850382	0.16	Transporter	-920.318	0	-29.0885	1.48e-135	-1.73032	0.0417864	0	0	0	5.33e-134	0.125284	0
Mast	HMDB0000641	L-Glutamine	Myeloid	SLC1A5	2.20561	0.81033	0.162833	Transporter	-1456.17	0	-46.0251	2.11e-249	-1.73032	0.0417864	0	0	0	1.47e-247	0.125284	0
Myeloid	HMDB0000641	L-Glutamine	Myeloid	SLC1A5	2.17778	0.850333	0.162833	Transporter	-1518.42	0	-47.9928	6.5e-262	-1.73032	0.0417864	0	0	0	4.86e-260	0.125284	0
Oligo	HMDB0000641	L-Glutamine	Myeloid	SLC1A5	2.45393	0.850382	0.162833	Transporter	-1073.27	0	-33.9227	9.81e-169	-1.73032	0.0417864	0	0	0	4.37e-167	0.125284	0
Fibro	HMDB0000641	L-Glutamine	Fibro	SLC38A5	1.05599	0.548758	0.163431	Transporter	-1153.56	0	-36.4607	4.59e-186	-1.73032	0.0417864	0	0	0	2.27e-184	0.125284	0
Mast	HMDB0000641	L-Glutamine	Fibro	SLC38A5	3.16764	0.81033	0.163431	Transporter	-4060.35	0	-128.335	0	-1.73032	0.0417864	0	0	0	0	0.125284	0
Myeloid	HMDB0000641	L-Glutamine	Fibro	SLC38A5	3.12767	0.850333	0.163431	Transporter	-4023.36	0	-127.166	0	-1.73032	0.0417864	0	0	0	0	0.125284	0
Oligo	HMDB0000641	L-Glutamine	Fibro	SLC38A5	3.52428	0.850382	0.163431	Transporter	-3899.92	0	-123.265	0	-1.73032	0.0417864	0	0	0	0	0.125284	0
Mast	HMDB0000641	L-Glutamine	NK	SLC3A2	2.29616	0.81033	0.183667	Transporter	-1289.47	0	-40.7563	5.64e-215	-1.73032	0.0417864	0	0	0	3.25e-213	0.125284	0
Myeloid	HMDB0000641	L-Glutamine	NK	SLC3A2	2.2705	0.850333	0.183667	Transporter	-1480.01	0	-46.7787	3.23e-254	-1.73032	0.0417864	0	0	0	2.34e-252	0.125284	0
Oligo	HMDB0000641	L-Glutamine	NK	SLC3A2	2.56308	0.850382	0.183667	Transporter	-741.738	0	-23.4441	1.7e-97	-1.73032	0.0417864	0	0	0	4.75e-96	0.125284	0
Fibro	HMDB0000641	L-Glutamine	B	SLC38A1	1.16288	0.548758	0.197833	Transporter	-134.083	0	-4.23795	1.23e-05	-1.73032	0.0417864	0	0	0	5.26e-05	0.125284	0
Mast	HMDB0000641	L-Glutamine	B	SLC38A1	3.4833	0.81033	0.197833	Transporter	-1986.86	0	-62.7985	0	-1.73032	0.0417864	0	0	0	0	0.125284	0
Myeloid	HMDB0000641	L-Glutamine	B	SLC38A1	3.44443	0.850333	0.197833	Transporter	-2187.06	0	-69.1263	0	-1.73032	0.0417864	0	0	0	0	0.125284	0
Oligo	HMDB0000641	L-Glutamine	B	SLC38A1	3.88825	0.850382	0.197833	Transporter	-1293.63	0	-40.8876	7.56e-216	-1.73032	0.0417864	0	0	0	4.38e-214	0.125284	0
Fibro	HMDB0000641	L-Glutamine	Fibro	SLC1A5	1.12445	0.548758	0.198871	Transporter	-368.223	0	-11.6384	9.47e-30	-1.73032	0.0417864	0	0	0	1.15e-28	0.125284	0
Epi	HMDB0000641	L-Glutamine	Fibro	SLC1A5	1.01589	0.5595	0.198871	Transporter	-291.794	0	-9.22274	8.37e-20	-1.73032	0.0417864	0	0	0	7.87e-19	0.125284	0
Mast	HMDB0000641	L-Glutamine	Fibro	SLC1A5	3.37301	0.81033	0.198871	Transporter	-2263.19	0	-71.5327	0	-1.73032	0.0417864	0	0	0	0	0.125284	0
Myeloid	HMDB0000641	L-Glutamine	Fibro	SLC1A5	3.33044	0.850333	0.198871	Transporter	-2411.26	0	-76.2126	0	-1.73032	0.0417864	0	0	0	0	0.125284	0
Oligo	HMDB0000641	L-Glutamine	Fibro	SLC1A5	3.75276	0.850382	0.198871	Transporter	-1775.7	0	-56.1246	1.916836960435e-311	-1.73032	0.0417864	0	0	0	0	0.125284	0
Mast	HMDB0000641	L-Glutamine	Mast	SLC3A2	2.62918	0.81033	0.232999	Transporter	-1253.55	0	-39.6208	2.14e-207	-1.73032	0.0417864	0	0	0	1.17e-205	0.125284	0
Myeloid	HMDB0000641	L-Glutamine	Mast	SLC3A2	2.60019	0.850333	0.232999	Transporter	-1520.12	0	-48.0464	2.98e-262	-1.73032	0.0417864	0	0	0	2.25e-260	0.125284	0
Oligo	HMDB0000641	L-Glutamine	Mast	SLC3A2	2.93515	0.850382	0.232999	Transporter	-875.272	0	-27.6647	7.9e-126	-1.73032	0.0417864	0	0	0	2.65e-124	0.125284	0
Fibro	HMDB0000641	L-Glutamine	Epi	SLC1A5	1.06728	0.548758	0.233	Transporter	-361.405	0	-11.4229	8.63e-29	-1.73032	0.0417864	0	0	0	1.03e-27	0.125284	0
Mast	HMDB0000641	L-Glutamine	Epi	SLC1A5	3.20153	0.81033	0.233	Transporter	-2314	0	-73.1385	0	-1.73032	0.0417864	0	0	0	0	0.125284	0
Myeloid	HMDB0000641	L-Glutamine	Epi	SLC1A5	3.16113	0.850333	0.233	Transporter	-2531.29	0	-80.0063	0	-1.73032	0.0417864	0	0	0	0	0.125284	0
Oligo	HMDB0000641	L-Glutamine	Epi	SLC1A5	3.56198	0.850382	0.233	Transporter	-1725.97	0	-54.5527	3.78e-302	-1.73032	0.0417864	0	0	0	3.46e-300	0.125284	0
Mast	HMDB0000641	L-Glutamine	T	SLC3A2	2.63476	0.81033	0.240833	Transporter	-1535.92	0	-48.5457	2.15e-265	-1.73032	0.0417864	0	0	0	1.65e-263	0.125284	0
Myeloid	HMDB0000641	L-Glutamine	T	SLC3A2	2.60544	0.850333	0.240833	Transporter	-1833	0	-57.9357	5.5e-322	-1.73032	0.0417864	0	0	0	5.62e-320	0.125284	0
Oligo	HMDB0000641	L-Glutamine	T	SLC3A2	2.94123	0.850382	0.240833	Transporter	-922.626	0	-29.1614	4.69e-136	-1.73032	0.0417864	0	0	0	1.69e-134	0.125284	0
Endo	HMDB0000641	L-Glutamine	pDC	SLC1A5	1.16443	0.38823	0.248548	Transporter	-180.98	0	-5.72024	7.02e-09	-1.73032	0.0417864	0	0	0	3.95e-08	0.125284	0
Fibro	HMDB0000641	L-Glutamine	pDC	SLC1A5	1.61908	0.548758	0.248548	Transporter	-372.143	0	-11.7623	2.62e-30	-1.73032	0.0417864	0	0	0	3.21e-29	0.125284	0
Epi	HMDB0000641	L-Glutamine	pDC	SLC1A5	1.46277	0.5595	0.248548	Transporter	-312.325	0	-9.87166	2.7e-22	-1.73032	0.0417864	0	0	0	2.71e-21	0.125284	0
Mast	HMDB0000641	L-Glutamine	pDC	SLC1A5	4.85674	0.81033	0.248548	Transporter	-1652.52	0	-52.2312	3.56e-288	-1.73032	0.0417864	0	0	0	3.03e-286	0.125284	0
Myeloid	HMDB0000641	L-Glutamine	pDC	SLC1A5	4.79545	0.850333	0.248548	Transporter	-1674.98	0	-52.9409	1.77e-292	-1.73032	0.0417864	0	0	0	1.54e-290	0.125284	0
Oligo	HMDB0000641	L-Glutamine	pDC	SLC1A5	5.40354	0.850382	0.248548	Transporter	-1676.35	0	-52.9844	9.68e-293	-1.73032	0.0417864	0	0	0	8.43e-291	0.125284	0
Endo	HMDB0000641	L-Glutamine	T	SLC38A1	1.11513	0.38823	0.2595	Transporter	-83.6584	0	-2.64419	0.00415851	-1.71648	0.0430372	4	0.004	0	0.0134368	0.125284	0.00958795
Fibro	HMDB0000641	L-Glutamine	T	SLC38A1	1.55051	0.548758	0.2595	Transporter	-477.998	0	-15.1081	6.68e-47	-1.73032	0.0417864	0	0	0	1.06e-45	0.125284	0
Epi	HMDB0000641	L-Glutamine	T	SLC38A1	1.40063	0.5595	0.2595	Transporter	-360.245	0	-11.3862	1.25e-28	-1.73032	0.0417864	0	0	0	1.48e-27	0.125284	0
Mast	HMDB0000641	L-Glutamine	T	SLC38A1	4.6441	0.81033	0.2595	Transporter	-2921.93	0	-92.3533	0	-1.73032	0.0417864	0	0	0	0	0.125284	0
Myeloid	HMDB0000641	L-Glutamine	T	SLC38A1	4.59233	0.850333	0.2595	Transporter	-3255.78	0	-102.905	0	-1.73032	0.0417864	0	0	0	0	0.125284	0
Oligo	HMDB0000641	L-Glutamine	T	SLC38A1	5.18439	0.850382	0.2595	Transporter	-1907.77	0	-60.2988	0	-1.73032	0.0417864	0	0	0	0	0.125284	0
Endo	HMDB0000641	L-Glutamine	NK	SLC38A1	1.34207	0.38823	0.269667	Transporter	-244.515	0	-7.72838	1.32e-14	-1.73032	0.0417864	0	0	0	1.03e-13	0.125284	0
Fibro	HMDB0000641	L-Glutamine	NK	SLC38A1	1.86603	0.548758	0.269667	Transporter	-729.311	0	-23.0513	6.43e-95	-1.73032	0.0417864	0	0	0	1.75e-93	0.125284	0
Epi	HMDB0000641	L-Glutamine	NK	SLC38A1	1.68569	0.5595	0.269667	Transporter	-608.782	0	-19.2418	9.87e-71	-1.73032	0.0417864	0	0	0	2.14e-69	0.125284	0
Mast	HMDB0000641	L-Glutamine	NK	SLC38A1	5.58927	0.81033	0.269667	Transporter	-3640.57	0	-115.067	0	-1.73032	0.0417864	0	0	0	0	0.125284	0
Myeloid	HMDB0000641	L-Glutamine	NK	SLC38A1	5.52694	0.850333	0.269667	Transporter	-4022.69	0	-127.145	0	-1.73032	0.0417864	0	0	0	0	0.125284	0
Oligo	HMDB0000641	L-Glutamine	NK	SLC38A1	6.23868	0.850382	0.269667	Transporter	-2315.3	0	-73.1798	0	-1.73032	0.0417864	0	0	0	0	0.125284	0
Mast	HMDB0000641	L-Glutamine	pDC	SLC38A2	3.1331	0.81033	0.279907	Transporter	-923.574	0	-29.1914	2.93e-136	-1.73032	0.0417864	0	0	0	1.06e-134	0.125284	0
Myeloid	HMDB0000641	L-Glutamine	pDC	SLC38A2	3.09793	0.850333	0.279907	Transporter	-925.517	0	-29.2528	1.11e-136	-1.73032	0.0417864	0	0	0	4.04e-135	0.125284	0
Oligo	HMDB0000641	L-Glutamine	pDC	SLC38A2	3.49765	0.850382	0.279907	Transporter	-856.288	0	-27.0647	9.52e-122	-1.73032	0.0417864	0	0	0	3.13e-120	0.125284	0
Mast	HMDB0000641	L-Glutamine	Epi	SLC38A1	3.00228	0.81033	0.299	Transporter	-1615.41	0	-51.0582	5.29e-281	-1.73032	0.0417864	0	0	0	4.37e-279	0.125284	0
Myeloid	HMDB0000641	L-Glutamine	Epi	SLC38A1	2.96889	0.850333	0.299	Transporter	-1831.11	0	-57.8759	1.215e-321	-1.73032	0.0417864	0	0	0	1.24164e-319	0.125284	0
Oligo	HMDB0000641	L-Glutamine	Epi	SLC38A1	3.35119	0.850382	0.299	Transporter	-1050.26	0	-33.1956	9.49e-164	-1.73032	0.0417864	0	0	0	4.13e-162	0.125284	0
Fibro	HMDB0000641	L-Glutamine	Endo	SLC38A2	1.30137	0.548758	0.304224	Transporter	-202.409	0	-6.39753	1.21e-10	-1.73032	0.0417864	0	0	0	7.6e-10	0.125284	0
Epi	HMDB0000641	L-Glutamine	Endo	SLC38A2	1.17559	0.5595	0.304224	Transporter	-121.617	0	-3.84394	6.44e-05	-1.73032	0.0417864	0	0	0	0.000255883	0.125284	0
Mast	HMDB0000641	L-Glutamine	Endo	SLC38A2	3.89795	0.81033	0.304224	Transporter	-1871.19	0	-59.1426	0	-1.73032	0.0417864	0	0	0	0	0.125284	0
Myeloid	HMDB0000641	L-Glutamine	Endo	SLC38A2	3.85469	0.850333	0.304224	Transporter	-2036.63	0	-64.3717	0	-1.73032	0.0417864	0	0	0	0	0.125284	0
Oligo	HMDB0000641	L-Glutamine	Endo	SLC38A2	4.35146	0.850382	0.304224	Transporter	-1409.66	0	-44.5552	6.28e-240	-1.73032	0.0417864	0	0	0	4.13e-238	0.125284	0
Mast	HMDB0000641	L-Glutamine	Oligo	SLC3A2	3.40301	0.81033	0.309924	Transporter	-1044.44	0	-33.0116	1.74e-162	-1.73032	0.0417864	0	0	0	7.45e-161	0.125284	0
Myeloid	HMDB0000641	L-Glutamine	Oligo	SLC3A2	3.3654	0.850333	0.309924	Transporter	-1083.19	0	-34.2364	6.96e-171	-1.73032	0.0417864	0	0	0	3.13e-169	0.125284	0
Oligo	HMDB0000641	L-Glutamine	Oligo	SLC3A2	3.79827	0.850382	0.309924	Transporter	-937.741	0	-29.6392	2.5e-139	-1.73032	0.0417864	0	0	0	9.21e-138	0.125284	0
Mast	HMDB0000641	L-Glutamine	Myeloid	SLC38A2	2.83003	0.81033	0.327167	Transporter	-1622.64	0	-51.2868	2.09e-282	-1.73032	0.0417864	0	0	0	1.74e-280	0.125284	0
Myeloid	HMDB0000641	L-Glutamine	Myeloid	SLC38A2	2.79839	0.850333	0.327167	Transporter	-1796.06	0	-56.7681	3.27960232e-315	-1.73032	0.0417864	0	0	0	3.2404428917e-313	0.125284	0
Oligo	HMDB0000641	L-Glutamine	Myeloid	SLC38A2	3.15939	0.850382	0.327167	Transporter	-1024.45	0	-32.3797	3.79e-158	-1.73032	0.0417864	0	0	0	1.58e-156	0.125284	0
Mast	HMDB0000641	L-Glutamine	pDC	SLC3A2	3.25255	0.81033	0.37863	Transporter	-1088.25	0	-34.3962	5.61e-172	-1.73032	0.0417864	0	0	0	2.54e-170	0.125284	0
Myeloid	HMDB0000641	L-Glutamine	pDC	SLC3A2	3.21644	0.850333	0.37863	Transporter	-1130.69	0	-35.7378	3.83e-181	-1.73032	0.0417864	0	0	0	1.83e-179	0.125284	0
Oligo	HMDB0000641	L-Glutamine	pDC	SLC3A2	3.63101	0.850382	0.37863	Transporter	-960.278	0	-30.3515	3.24e-144	-1.73032	0.0417864	0	0	0	1.23e-142	0.125284	0
Endo	HMDB0000641	L-Glutamine	pDC	SLC38A1	1.34924	0.38823	0.389082	Transporter	-123.448	0	-3.90181	5.09e-05	-1.73032	0.0417864	0	0	0	0.000204725	0.125284	0
Fibro	HMDB0000641	L-Glutamine	pDC	SLC38A1	1.87648	0.548758	0.389082	Transporter	-332.124	0	-10.4974	7.94e-25	-1.73032	0.0417864	0	0	0	8.62e-24	0.125284	0
Epi	HMDB0000641	L-Glutamine	pDC	SLC38A1	1.69494	0.5595	0.389082	Transporter	-261.751	0	-8.27315	2.07e-16	-1.73032	0.0417864	0	0	0	1.72e-15	0.125284	0
Mast	HMDB0000641	L-Glutamine	pDC	SLC38A1	5.62056	0.81033	0.389082	Transporter	-1728.03	0	-54.6178	1.55e-302	-1.73032	0.0417864	0	0	0	1.42e-300	0.125284	0
Myeloid	HMDB0000641	L-Glutamine	pDC	SLC38A1	5.55736	0.850333	0.389082	Transporter	-1719.81	0	-54.358	5.48e-301	-1.73032	0.0417864	0	0	0	4.95e-299	0.125284	0
Oligo	HMDB0000641	L-Glutamine	pDC	SLC38A1	6.2728	0.850382	0.389082	Transporter	-1600.7	0	-50.5933	3.86e-278	-1.73032	0.0417864	0	0	0	3.14e-276	0.125284	0
Mast	HMDB0000641	L-Glutamine	Epi	SLC3A2	2.83509	0.81033	0.3895	Transporter	-1756.09	0	-55.5046	8.57e-308	-1.73032	0.0417864	0	0	0	8.06e-306	0.125284	0
Myeloid	HMDB0000641	L-Glutamine	Epi	SLC3A2	2.80349	0.850333	0.3895	Transporter	-2073.1	0	-65.5246	0	-1.73032	0.0417864	0	0	0	0	0.125284	0
Oligo	HMDB0000641	L-Glutamine	Epi	SLC3A2	3.16474	0.850382	0.3895	Transporter	-1026.42	0	-32.442	1.41e-158	-1.73032	0.0417864	0	0	0	5.92e-157	0.125284	0
Fibro	HMDB0000641	L-Glutamine	Epi	SLC38A2	1.14671	0.548758	0.391333	Transporter	-142.66	0	-4.50906	3.64e-06	-1.73032	0.0417864	0	0	0	1.65e-05	0.125284	0
Mast	HMDB0000641	L-Glutamine	Epi	SLC38A2	3.43473	0.81033	0.391333	Transporter	-2197.55	0	-69.458	0	-1.73032	0.0417864	0	0	0	0	0.125284	0
Myeloid	HMDB0000641	L-Glutamine	Epi	SLC38A2	3.39642	0.850333	0.391333	Transporter	-2517.81	0	-79.5803	0	-1.73032	0.0417864	0	0	0	0	0.125284	0
Oligo	HMDB0000641	L-Glutamine	Epi	SLC38A2	3.83412	0.850382	0.391333	Transporter	-1323.18	0	-41.8218	4.87e-222	-1.73032	0.0417864	0	0	0	2.96e-220	0.125284	0
Fibro	HMDB0000641	L-Glutamine	Fibro	SLC3A2	1.12475	0.548758	0.399323	Transporter	-114.344	0	-3.61406	0.000158234	-1.73032	0.0417864	0	0	0	0.000604238	0.125284	0
Mast	HMDB0000641	L-Glutamine	Fibro	SLC3A2	3.36911	0.81033	0.399323	Transporter	-2099.7	0	-66.3652	0	-1.73032	0.0417864	0	0	0	0	0.125284	0
Myeloid	HMDB0000641	L-Glutamine	Fibro	SLC3A2	3.33148	0.850333	0.399323	Transporter	-2351.17	0	-74.3135	0	-1.73032	0.0417864	0	0	0	0	0.125284	0
Oligo	HMDB0000641	L-Glutamine	Fibro	SLC3A2	3.76088	0.850382	0.399323	Transporter	-1281.12	0	-40.4923	3.22e-213	-1.73032	0.0417864	0	0	0	1.82e-211	0.125284	0
Endo	HMDB0000641	L-Glutamine	Endo	SLC3A2	1.21921	0.38823	0.450403	Transporter	-135.664	0	-4.28793	9.89e-06	-1.73032	0.0417864	0	0	0	4.27e-05	0.125284	0
Fibro	HMDB0000641	L-Glutamine	Endo	SLC3A2	1.69549	0.548758	0.450403	Transporter	-527.011	0	-16.6572	1.83e-55	-1.73032	0.0417864	0	0	0	3.25e-54	0.125284	0
Epi	HMDB0000641	L-Glutamine	Endo	SLC3A2	1.53149	0.5595	0.450403	Transporter	-398.474	0	-12.5946	3.64e-34	-1.73032	0.0417864	0	0	0	4.77e-33	0.125284	0
Mast	HMDB0000641	L-Glutamine	Endo	SLC3A2	5.07832	0.81033	0.450403	Transporter	-2902.08	0	-91.726	0	-1.73032	0.0417864	0	0	0	0	0.125284	0
Myeloid	HMDB0000641	L-Glutamine	Endo	SLC3A2	5.02179	0.850333	0.450403	Transporter	-3164.98	0	-100.036	0	-1.73032	0.0417864	0	0	0	0	0.125284	0
Oligo	HMDB0000641	L-Glutamine	Endo	SLC3A2	5.66842	0.850382	0.450403	Transporter	-1992.85	0	-62.9881	0	-1.73032	0.0417864	0	0	0	0	0.125284	0
Fibro	HMDB0000641	L-Glutamine	Myeloid	SLC3A2	1.22446	0.548758	0.476333	Transporter	-238.464	0	-7.53712	5.38e-14	-1.73032	0.0417864	0	0	0	4.05e-13	0.125284	0
Epi	HMDB0000641	L-Glutamine	Myeloid	SLC3A2	1.10609	0.5595	0.476333	Transporter	-117.732	0	-3.72116	0.000104684	-1.73032	0.0417864	0	0	0	0.00040847	0.125284	0
Mast	HMDB0000641	L-Glutamine	Myeloid	SLC3A2	3.66755	0.81033	0.476333	Transporter	-2550.05	0	-80.5995	0	-1.73032	0.0417864	0	0	0	0	0.125284	0
Myeloid	HMDB0000641	L-Glutamine	Myeloid	SLC3A2	3.62644	0.850333	0.476333	Transporter	-2790.67	0	-88.2045	0	-1.73032	0.0417864	0	0	0	0	0.125284	0
Oligo	HMDB0000641	L-Glutamine	Myeloid	SLC3A2	4.09371	0.850382	0.476333	Transporter	-1440.99	0	-45.5453	2.54e-246	-1.73032	0.0417864	0	0	0	1.74e-244	0.125284	0
Endo	HMDB0000641	L-Glutamine	Oligo	SLC38A2	1.60162	0.38823	0.476336	Transporter	-229.568	0	-7.25594	4e-13	-1.73032	0.0417864	0	0	0	2.86e-12	0.125284	0
Fibro	HMDB0000641	L-Glutamine	Oligo	SLC38A2	2.22675	0.548758	0.476336	Transporter	-482.896	0	-15.2629	9.81e-48	-1.73032	0.0417864	0	0	0	1.57e-46	0.125284	0
Epi	HMDB0000641	L-Glutamine	Oligo	SLC38A2	2.01156	0.5595	0.476336	Transporter	-402.608	0	-12.7252	8.67e-35	-1.73032	0.0417864	0	0	0	1.15e-33	0.125284	0
Mast	HMDB0000641	L-Glutamine	Oligo	SLC38A2	6.66986	0.81033	0.476336	Transporter	-2206.37	0	-69.7368	0	-1.73032	0.0417864	0	0	0	0	0.125284	0
Myeloid	HMDB0000641	L-Glutamine	Oligo	SLC38A2	6.59534	0.850333	0.476336	Transporter	-2221.99	0	-70.2305	0	-1.73032	0.0417864	0	0	0	0	0.125284	0
Oligo	HMDB0000641	L-Glutamine	Oligo	SLC38A2	7.44286	0.850382	0.476336	Transporter	-1961.71	0	-62.0039	0	-1.73032	0.0417864	0	0	0	0	0.125284	0
Endo	HMDB0000641	L-Glutamine	Fibro	SLC38A2	1.30029	0.38823	0.478555	Transporter	-217.375	0	-6.87056	5.62e-12	-1.73032	0.0417864	0	0	0	3.76e-11	0.125284	0
Fibro	HMDB0000641	L-Glutamine	Fibro	SLC38A2	1.80791	0.548758	0.478555	Transporter	-683.665	0	-21.6086	1.44e-85	-1.73032	0.0417864	0	0	0	3.6e-84	0.125284	0
Epi	HMDB0000641	L-Glutamine	Fibro	SLC38A2	1.63326	0.5595	0.478555	Transporter	-586.927	0	-18.551	1.52e-66	-1.73032	0.0417864	0	0	0	3.16e-65	0.125284	0
Mast	HMDB0000641	L-Glutamine	Fibro	SLC38A2	5.4155	0.81033	0.478555	Transporter	-3646.93	0	-115.268	0	-1.73032	0.0417864	0	0	0	0	0.125284	0
Myeloid	HMDB0000641	L-Glutamine	Fibro	SLC38A2	5.355	0.850333	0.478555	Transporter	-4008.95	0	-126.711	0	-1.73032	0.0417864	0	0	0	0	0.125284	0
Oligo	HMDB0000641	L-Glutamine	Fibro	SLC38A2	6.0443	0.850382	0.478555	Transporter	-2226.87	0	-70.3845	0	-1.73032	0.0417864	0	0	0	0	0.125284	0
NK	HMDB0000641	L-Glutamine	pDC	SLC7A5	1.59536	0.1745	0.577236	Transporter	-351.133	0	-11.0983	2.27e-27	-1.73032	0.0417864	0	0	0	2.61e-26	0.125284	0
Endo	HMDB0000641	L-Glutamine	pDC	SLC7A5	3.545	0.38823	0.577236	Transporter	-1071.16	0	-33.8561	2.81e-168	-1.73032	0.0417864	0	0	0	1.25e-166	0.125284	0
Fibro	HMDB0000641	L-Glutamine	pDC	SLC7A5	4.92912	0.548758	0.577236	Transporter	-1588.15	0	-50.1965	1.09e-275	-1.73032	0.0417864	0	0	0	8.77e-274	0.125284	0
Epi	HMDB0000641	L-Glutamine	pDC	SLC7A5	4.45325	0.5595	0.577236	Transporter	-1433.34	0	-45.3036	9.15e-245	-1.73032	0.0417864	0	0	0	6.24e-243	0.125284	0
Mast	HMDB0000641	L-Glutamine	pDC	SLC7A5	14.7859	0.81033	0.577236	Transporter	-5277.55	0	-166.808	0	-1.73032	0.0417864	0	0	0	0	0.125284	0
Myeloid	HMDB0000641	L-Glutamine	pDC	SLC7A5	14.5993	0.850333	0.577236	Transporter	-5247.25	0	-165.85	0	-1.73032	0.0417864	0	0	0	0	0.125284	0
Oligo	HMDB0000641	L-Glutamine	pDC	SLC7A5	16.4506	0.850382	0.577236	Transporter	-5287.59	0	-167.125	0	-1.73032	0.0417864	0	0	0	0	0.125284	0
NK	HMDB0000641	L-Glutamine	Myeloid	SLC7A7	1.52904	0.1745	0.621833	Transporter	-581.279	0	-18.3725	1.79e-65	-1.73032	0.0417864	0	0	0	3.66e-64	0.125284	0
Endo	HMDB0000641	L-Glutamine	Myeloid	SLC7A7	3.39764	0.38823	0.621833	Transporter	-1863.67	0	-58.9051	0	-1.73032	0.0417864	0	0	0	0	0.125284	0
Fibro	HMDB0000641	L-Glutamine	Myeloid	SLC7A7	4.72422	0.548758	0.621833	Transporter	-3280.68	0	-103.692	0	-1.73032	0.0417864	0	0	0	0	0.125284	0
Epi	HMDB0000641	L-Glutamine	Myeloid	SLC7A7	4.26813	0.5595	0.621833	Transporter	-3065.57	0	-96.8934	0	-1.73032	0.0417864	0	0	0	0	0.125284	0
Mast	HMDB0000641	L-Glutamine	Myeloid	SLC7A7	14.1712	0.81033	0.621833	Transporter	-10801.6	0	-341.407	0	-1.73032	0.0417864	0	0	0	0	0.125284	0
Myeloid	HMDB0000641	L-Glutamine	Myeloid	SLC7A7	13.9924	0.850333	0.621833	Transporter	-10189.2	0	-322.049	0	-1.73032	0.0417864	0	0	0	0	0.125284	0
Oligo	HMDB0000641	L-Glutamine	Myeloid	SLC7A7	15.7667	0.850382	0.621833	Transporter	-7333.48	0	-231.789	0	-1.73032	0.0417864	0	0	0	0	0.125284	0
Myeloid	HMDB0001085	Leukotriene B4	Epi	PPARA	1.09558	0.582	0.1065	Nuclear Receptor	-1798.82	0	-56.8554	1.015796e-315	-1.73032	0.0417864	0	0	0	1.0096951216e-313	0.125284	0
pDC	HMDB0001403	Prostaglandin D2	NK	PTGDR	3.49359	0.463415	0.122667	Receptor	-4739.38	0	-149.797	0	-1.73032	0.0417864	0	0	0	0	0.125284	0
Fibro	HMDB0001403	Prostaglandin D2	NK	PTGDR	3.42648	0.523928	0.122667	Receptor	-5561.26	0	-175.775	0	-1.73032	0.0417864	0	0	0	0	0.125284	0
Mast	HMDB0001403	Prostaglandin D2	NK	PTGDR	4.94534	0.915925	0.122667	Receptor	-8395.86	0	-265.368	0	-1.73032	0.0417864	0	0	0	0	0.125284	0
Oligo	HMDB0001403	Prostaglandin D2	NK	PTGDR	8.26312	0.925191	0.122667	Receptor	-9891.86	0	-312.652	0	-1.73032	0.0417864	0	0	0	0	0.125284	0
NK	HMDB0001403	Prostaglandin D2	Endo	SLCO2A1	1.95775	0.116333	0.374466	Transporter	-1668.41	0	-52.7333	3.2e-291	-1.73032	0.0417864	0	0	0	2.76e-289	0.125284	0
Endo	HMDB0001403	Prostaglandin D2	Endo	SLCO2A1	1.77634	0.158045	0.374466	Transporter	-1468.1	0	-46.4024	8.14e-252	-1.73032	0.0417864	0	0	0	5.73e-250	0.125284	0
Myeloid	HMDB0001403	Prostaglandin D2	Endo	SLCO2A1	1.31457	0.235	0.374466	Transporter	-1057.51	0	-33.4246	2.55e-165	-1.73032	0.0417864	0	0	0	1.12e-163	0.125284	0
pDC	HMDB0001403	Prostaglandin D2	Endo	SLCO2A1	10.3163	0.463415	0.374466	Transporter	-8842.13	0	-279.473	0	-1.73032	0.0417864	0	0	0	0	0.125284	0
Fibro	HMDB0001403	Prostaglandin D2	Endo	SLCO2A1	10.1181	0.523928	0.374466	Transporter	-9489.11	0	-299.922	0	-1.73032	0.0417864	0	0	0	0	0.125284	0
Mast	HMDB0001403	Prostaglandin D2	Endo	SLCO2A1	14.6032	0.915925	0.374466	Transporter	-13731.1	0	-433.998	0	-1.73032	0.0417864	0	0	0	0	0.125284	0
Oligo	HMDB0001403	Prostaglandin D2	Endo	SLCO2A1	24.4003	0.925191	0.374466	Transporter	-20044.1	0	-633.535	0	-1.73032	0.0417864	0	0	0	0	0.125284	0
Oligo	HMDB0001220	Prostaglandin E2	Myeloid	PTGER2	1.56277	0.931298	0.119	Receptor	-1165.05	0	-36.8237	1.57e-188	-1.73032	0.0417864	0	0	0	7.87e-187	0.125284	0
Epi	HMDB0001220	Prostaglandin E2	Mast	PTGER4	1.1393	0.785667	0.12396	Receptor	-110.052	0	-3.47842	0.000263067	-1.73032	0.0417864	0	0	0	0.000978811	0.125284	0
Fibro	HMDB0001220	Prostaglandin E2	Mast	PTGER4	1.21191	0.788036	0.12396	Receptor	-162.751	0	-5.14406	1.62e-07	-1.73032	0.0417864	0	0	0	8.2e-07	0.125284	0
Oligo	HMDB0001220	Prostaglandin E2	Mast	PTGER4	2.36713	0.931298	0.12396	Receptor	-808.159	0	-25.5435	1.81e-111	-1.73032	0.0417864	0	0	0	5.56e-110	0.125284	0
NK	HMDB0001220	Prostaglandin E2	NK	PTGER2	1.03852	0.448167	0.1745	Receptor	-734.166	0	-23.2048	6.34e-96	-1.73032	0.0417864	0	0	0	1.75e-94	0.125284	0
B	HMDB0001220	Prostaglandin E2	NK	PTGER2	1.03114	0.487667	0.1745	Receptor	-714.513	0	-22.5836	7.26e-92	-1.73032	0.0417864	0	0	0	1.93e-90	0.125284	0
Mast	HMDB0001220	Prostaglandin E2	NK	PTGER2	1.11878	0.503587	0.1745	Receptor	-817.306	0	-25.8326	2.06e-113	-1.73032	0.0417864	0	0	0	6.4e-112	0.125284	0
T	HMDB0001220	Prostaglandin E2	NK	PTGER2	1.28894	0.580667	0.1745	Receptor	-1061.36	0	-33.5463	3.73e-166	-1.73032	0.0417864	0	0	0	1.64e-164	0.125284	0
pDC	HMDB0001220	Prostaglandin E2	NK	PTGER2	1.08415	0.617886	0.1745	Receptor	-670.852	0	-21.2036	5.55e-83	-1.73032	0.0417864	0	0	0	1.35e-81	0.125284	0
Endo	HMDB0001220	Prostaglandin E2	NK	PTGER2	1.4367	0.637399	0.1745	Receptor	-1171.73	0	-37.0348	5.8e-190	-1.73032	0.0417864	0	0	0	2.94e-188	0.125284	0
Myeloid	HMDB0001220	Prostaglandin E2	NK	PTGER2	1.5305	0.756833	0.1745	Receptor	-1384.82	0	-43.77	7.98e-235	-1.73032	0.0417864	0	0	0	5.14e-233	0.125284	0
Epi	HMDB0001220	Prostaglandin E2	NK	PTGER2	2.0092	0.785667	0.1745	Receptor	-2026.8	0	-64.061	0	-1.73032	0.0417864	0	0	0	0	0.125284	0
Fibro	HMDB0001220	Prostaglandin E2	NK	PTGER2	2.13616	0.788036	0.1745	Receptor	-2166.67	0	-68.4818	0	-1.73032	0.0417864	0	0	0	0	0.125284	0
Oligo	HMDB0001220	Prostaglandin E2	NK	PTGER2	4.17728	0.931298	0.1745	Receptor	-4000.25	0	-126.436	0	-1.73032	0.0417864	0	0	0	0	0.125284	0
Epi	HMDB0001220	Prostaglandin E2	Fibro	PTGER4	1.26062	0.785667	0.190745	Receptor	-233.677	0	-7.38583	1.6e-13	-1.73032	0.0417864	0	0	0	1.17e-12	0.125284	0
Fibro	HMDB0001220	Prostaglandin E2	Fibro	PTGER4	1.34096	0.788036	0.190745	Receptor	-295.771	0	-9.34844	2.82e-20	-1.73032	0.0417864	0	0	0	2.69e-19	0.125284	0
Oligo	HMDB0001220	Prostaglandin E2	Fibro	PTGER4	2.61928	0.931298	0.190745	Receptor	-1036.08	0	-32.7474	1.13e-160	-1.73032	0.0417864	0	0	0	4.79e-159	0.125284	0
NK	HMDB0001220	Prostaglandin E2	NK	PTGER4	1.24454	0.448167	0.230167	Receptor	-252.747	0	-7.98857	1.87e-15	-1.73032	0.0417864	0	0	0	1.51e-14	0.125284	0
B	HMDB0001220	Prostaglandin E2	NK	PTGER4	1.2358	0.487667	0.230167	Receptor	-234.007	0	-7.39625	1.48e-13	-1.73032	0.0417864	0	0	0	1.09e-12	0.125284	0
Mast	HMDB0001220	Prostaglandin E2	NK	PTGER4	1.33942	0.503587	0.230167	Receptor	-313.434	0	-9.90671	1.96e-22	-1.73032	0.0417864	0	0	0	1.98e-21	0.125284	0
T	HMDB0001220	Prostaglandin E2	NK	PTGER4	1.54446	0.580667	0.230167	Receptor	-554.108	0	-17.5137	2.13e-60	-1.73032	0.0417864	0	0	0	4.05e-59	0.125284	0
pDC	HMDB0001220	Prostaglandin E2	NK	PTGER4	1.29863	0.617886	0.230167	Receptor	-221.565	0	-7.00299	2.3e-12	-1.73032	0.0417864	0	0	0	1.58e-11	0.125284	0
Endo	HMDB0001220	Prostaglandin E2	NK	PTGER4	1.7202	0.637399	0.230167	Receptor	-636.719	0	-20.1247	3.48e-76	-1.73032	0.0417864	0	0	0	7.95e-75	0.125284	0
Myeloid	HMDB0001220	Prostaglandin E2	NK	PTGER4	1.83272	0.756833	0.230167	Receptor	-836.544	0	-26.4406	1.62e-117	-1.73032	0.0417864	0	0	0	5.15e-116	0.125284	0
Epi	HMDB0001220	Prostaglandin E2	NK	PTGER4	2.40643	0.785667	0.230167	Receptor	-1425.93	0	-45.0694	2.96e-243	-1.73032	0.0417864	0	0	0	2.01e-241	0.125284	0
Fibro	HMDB0001220	Prostaglandin E2	NK	PTGER4	2.55982	0.788036	0.230167	Receptor	-1530.55	0	-48.376	2.51e-264	-1.73032	0.0417864	0	0	0	1.91e-262	0.125284	0
Oligo	HMDB0001220	Prostaglandin E2	NK	PTGER4	4.99972	0.931298	0.230167	Receptor	-2647.88	0	-83.6915	0	-1.73032	0.0417864	0	0	0	0	0.125284	0
NK	HMDB0001220	Prostaglandin E2	T	PTGER4	1.17216	0.448167	0.234167	Receptor	-177.841	0	-5.62101	1.23e-08	-1.73032	0.0417864	0	0	0	6.82e-08	0.125284	0
B	HMDB0001220	Prostaglandin E2	T	PTGER4	1.16398	0.487667	0.234167	Receptor	-169.713	0	-5.36412	5.05e-08	-1.73032	0.0417864	0	0	0	2.66e-07	0.125284	0
Mast	HMDB0001220	Prostaglandin E2	T	PTGER4	1.26159	0.503587	0.234167	Receptor	-252.619	0	-7.98454	1.93e-15	-1.73032	0.0417864	0	0	0	1.56e-14	0.125284	0
T	HMDB0001220	Prostaglandin E2	T	PTGER4	1.45466	0.580667	0.234167	Receptor	-470.771	0	-14.8797	1.11e-45	-1.73032	0.0417864	0	0	0	1.73e-44	0.125284	0
pDC	HMDB0001220	Prostaglandin E2	T	PTGER4	1.22303	0.617886	0.234167	Receptor	-160.697	0	-5.07915	2.26e-07	-1.73032	0.0417864	0	0	0	1.13e-06	0.125284	0
Endo	HMDB0001220	Prostaglandin E2	T	PTGER4	1.62023	0.637399	0.234167	Receptor	-567.329	0	-17.9315	7.48e-63	-1.73032	0.0417864	0	0	0	1.47e-61	0.125284	0
Myeloid	HMDB0001220	Prostaglandin E2	T	PTGER4	1.72616	0.756833	0.234167	Receptor	-739.485	0	-23.3729	4.99e-97	-1.73032	0.0417864	0	0	0	1.38e-95	0.125284	0
Epi	HMDB0001220	Prostaglandin E2	T	PTGER4	2.26652	0.785667	0.234167	Receptor	-1311.16	0	-41.4418	1.59e-219	-1.73032	0.0417864	0	0	0	9.54e-218	0.125284	0
Fibro	HMDB0001220	Prostaglandin E2	T	PTGER4	2.41101	0.788036	0.234167	Receptor	-1424	0	-45.0084	7.34e-243	-1.73032	0.0417864	0	0	0	4.94e-241	0.125284	0
Oligo	HMDB0001220	Prostaglandin E2	T	PTGER4	4.70943	0.931298	0.234167	Receptor	-2570.84	0	-81.2566	0	-1.73032	0.0417864	0	0	0	0	0.125284	0
NK	HMDB0001220	Prostaglandin E2	Endo	SLCO2A1	2.10032	0.448167	0.374466	Transporter	-2225.19	0	-70.3315	0	-1.73032	0.0417864	0	0	0	0	0.125284	0
B	HMDB0001220	Prostaglandin E2	Endo	SLCO2A1	2.08539	0.487667	0.374466	Transporter	-2203.95	0	-69.6603	0	-1.73032	0.0417864	0	0	0	0	0.125284	0
Mast	HMDB0001220	Prostaglandin E2	Endo	SLCO2A1	2.26264	0.503587	0.374466	Transporter	-2387.28	0	-75.4546	0	-1.73032	0.0417864	0	0	0	0	0.125284	0
T	HMDB0001220	Prostaglandin E2	Endo	SLCO2A1	2.60676	0.580667	0.374466	Transporter	-2803.18	0	-88.6001	0	-1.73032	0.0417864	0	0	0	0	0.125284	0
pDC	HMDB0001220	Prostaglandin E2	Endo	SLCO2A1	2.1926	0.617886	0.374466	Transporter	-2279.22	0	-72.0392	0	-1.73032	0.0417864	0	0	0	0	0.125284	0
Endo	HMDB0001220	Prostaglandin E2	Endo	SLCO2A1	2.90561	0.637399	0.374466	Transporter	-3130.74	0	-98.9533	0	-1.73032	0.0417864	0	0	0	0	0.125284	0
Myeloid	HMDB0001220	Prostaglandin E2	Endo	SLCO2A1	3.09531	0.756833	0.374466	Transporter	-3386.63	0	-107.041	0	-1.73032	0.0417864	0	0	0	0	0.125284	0
Epi	HMDB0001220	Prostaglandin E2	Endo	SLCO2A1	4.06343	0.785667	0.374466	Transporter	-4496.31	0	-142.115	0	-1.73032	0.0417864	0	0	0	0	0.125284	0
Fibro	HMDB0001220	Prostaglandin E2	Endo	SLCO2A1	4.32019	0.788036	0.374466	Transporter	-4799.02	0	-151.683	0	-1.73032	0.0417864	0	0	0	0	0.125284	0
Oligo	HMDB0001220	Prostaglandin E2	Endo	SLCO2A1	8.44819	0.931298	0.374466	Transporter	-9266.06	0	-292.872	0	-1.73032	0.0417864	0	0	0	0	0.125284	0
NK	HMDB0001220	Prostaglandin E2	Myeloid	PTGER4	1.17835	0.448167	0.399667	Receptor	-182.826	0	-5.77858	5.03e-09	-1.73032	0.0417864	0	0	0	2.85e-08	0.125284	0
B	HMDB0001220	Prostaglandin E2	Myeloid	PTGER4	1.17009	0.487667	0.399667	Receptor	-169.874	0	-5.36919	4.92e-08	-1.73032	0.0417864	0	0	0	2.6e-07	0.125284	0
Mast	HMDB0001220	Prostaglandin E2	Myeloid	PTGER4	1.26824	0.503587	0.399667	Receptor	-254.505	0	-8.04414	1.22e-15	-1.73032	0.0417864	0	0	0	9.93e-15	0.125284	0
T	HMDB0001220	Prostaglandin E2	Myeloid	PTGER4	1.46234	0.580667	0.399667	Receptor	-473.965	0	-14.9806	3.21e-46	-1.73032	0.0417864	0	0	0	5.06e-45	0.125284	0
pDC	HMDB0001220	Prostaglandin E2	Myeloid	PTGER4	1.22956	0.617886	0.399667	Receptor	-170.004	0	-5.37332	4.81e-08	-1.73032	0.0417864	0	0	0	2.54e-07	0.125284	0
Endo	HMDB0001220	Prostaglandin E2	Myeloid	PTGER4	1.62876	0.637399	0.399667	Receptor	-567.656	0	-17.9419	6.5e-63	-1.73032	0.0417864	0	0	0	1.28e-61	0.125284	0
Myeloid	HMDB0001220	Prostaglandin E2	Myeloid	PTGER4	1.73533	0.756833	0.399667	Receptor	-767.982	0	-24.2736	5.56e-103	-1.73032	0.0417864	0	0	0	1.64e-101	0.125284	0
Epi	HMDB0001220	Prostaglandin E2	Myeloid	PTGER4	2.27848	0.785667	0.399667	Receptor	-1310.97	0	-41.4359	1.74e-219	-1.73032	0.0417864	0	0	0	1.04e-217	0.125284	0
Fibro	HMDB0001220	Prostaglandin E2	Myeloid	PTGER4	2.42371	0.788036	0.399667	Receptor	-1410.46	0	-44.5803	4.32e-240	-1.73032	0.0417864	0	0	0	2.85e-238	0.125284	0
Oligo	HMDB0001220	Prostaglandin E2	Myeloid	PTGER4	4.73427	0.931298	0.399667	Receptor	-2572.96	0	-81.3235	0	-1.73032	0.0417864	0	0	0	0	0.125284	0
Endo	HMDB0000277	Sphingosine 1-phosphate	Endo	S1PR1	1.04204	0.202183	0.355007	Receptor	-3474.2	0	-109.809	0	-1.73032	0.0417864	0	0	0	0	0.125284	0
NK	HMDB0000286	Uridine diphosphate glucose	Mast	P2RY14	1.26081	0.220833	0.139455	Receptor	-1173.12	0	-37.0787	2.92e-190	-1.73032	0.0417864	0	0	0	1.48e-188	0.125284	0
T	HMDB0000286	Uridine diphosphate glucose	Mast	P2RY14	1.48047	0.275333	0.139455	Receptor	-1425.74	0	-45.0634	3.24e-243	-1.73032	0.0417864	0	0	0	2.19e-241	0.125284	0
Endo	HMDB0000286	Uridine diphosphate glucose	Mast	P2RY14	1.16011	0.294732	0.139455	Receptor	-1005.62	0	-31.7845	4.65e-154	-1.73032	0.0417864	0	0	0	1.88e-152	0.125284	0
Mast	HMDB0000286	Uridine diphosphate glucose	Mast	P2RY14	1.98742	0.338307	0.139455	Receptor	-1986.7	0	-62.7936	0	-1.73032	0.0417864	0	0	0	0	0.125284	0
Epi	HMDB0000286	Uridine diphosphate glucose	Mast	P2RY14	1.17505	0.438333	0.139455	Receptor	-1057.79	0	-33.4336	2.21e-165	-1.73032	0.0417864	0	0	0	9.7e-164	0.125284	0
Fibro	HMDB0000286	Uridine diphosphate glucose	Mast	P2RY14	1.64605	0.459594	0.139455	Receptor	-1624.66	0	-51.3507	8.48e-283	-1.73032	0.0417864	0	0	0	7.09e-281	0.125284	0
Myeloid	HMDB0000286	Uridine diphosphate glucose	Mast	P2RY14	1.76649	0.511167	0.139455	Receptor	-1764.41	0	-55.7676	0	-1.73032	0.0417864	0	0	0	2.3e-307	0.125284	0
B	HMDB0000286	Uridine diphosphate glucose	pDC	P2RY14	1.3525	0.190167	0.261324	Receptor	-659.032	0	-20.83	1.3e-80	-1.73032	0.0417864	0	0	0	3.12e-79	0.125284	0
NK	HMDB0000286	Uridine diphosphate glucose	pDC	P2RY14	1.75778	0.220833	0.261324	Receptor	-906.665	0	-28.6569	1.33e-132	-1.73032	0.0417864	0	0	0	4.68e-131	0.125284	0
T	HMDB0000286	Uridine diphosphate glucose	pDC	P2RY14	2.06404	0.275333	0.261324	Receptor	-1093.29	0	-34.5557	4.54e-173	-1.73032	0.0417864	0	0	0	2.07e-171	0.125284	0
Endo	HMDB0000286	Uridine diphosphate glucose	pDC	P2RY14	1.61739	0.294732	0.261324	Receptor	-808.742	0	-25.5619	1.36e-111	-1.73032	0.0417864	0	0	0	4.19e-110	0.125284	0
Mast	HMDB0000286	Uridine diphosphate glucose	pDC	P2RY14	2.77081	0.338307	0.261324	Receptor	-1518.7	0	-48.0014	5.73e-262	-1.73032	0.0417864	0	0	0	4.29e-260	0.125284	0
Epi	HMDB0000286	Uridine diphosphate glucose	pDC	P2RY14	1.63822	0.438333	0.261324	Receptor	-841.432	0	-26.5951	1.46e-118	-1.73032	0.0417864	0	0	0	4.69e-117	0.125284	0
Fibro	HMDB0000286	Uridine diphosphate glucose	pDC	P2RY14	2.29488	0.459594	0.261324	Receptor	-1225.39	0	-38.7308	2.01e-201	-1.73032	0.0417864	0	0	0	1.08e-199	0.125284	0
Myeloid	HMDB0000286	Uridine diphosphate glucose	pDC	P2RY14	2.4628	0.511167	0.261324	Receptor	-1340.66	0	-42.3744	1.11e-225	-1.73032	0.0417864	0	0	0	6.77e-224	0.125284	0
Oligo	HMDB0000305	Vitamin A	Fibro	RBP1	1.14173	0.143511	0.429345	Transporter	-1851.74	0	-58.5278	0	-1.73032	0.0417864	0	0	0	0	0.125284	0
Oligo	HMDB0000305	Vitamin A	Oligo	RBP1	1.27218	0.143511	0.444275	Transporter	-1963.49	0	-62.06	0	-1.73032	0.0417864	0	0	0	0	0.125284	0

## Sheet: Table S5
Table S5 Differential metabolites in all samples across cell types (log2FoldChange > 0, p.adjust<0.001).
sensor：TURE/FALSE； TRUE indicates at least one record in the database for the transporter or receptor of the metabolite.
HMDB_ID	p.value	mean_case	mean_control	p.adjust	log2FC	celltype	metabolite	sensor
HMDB0000742	0.0006914	0.130435	0.102859	0.00099807	0.342666	Oligo	Homocysteine	FALSE
HMDB0000197	0.000690388	0.170376	0.153141	0.00099807	0.153861	Oligo	Indoleacetic acid	FALSE
HMDB0000663	0.000690388	0.170376	0.153141	0.00099807	0.153861	Oligo	Glucaric acid	FALSE
HMDB0002024	0.000690388	0.170376	0.153141	0.00099807	0.153861	Oligo	Imidazoleacetic acid	FALSE
HMDB0003681	0.000690388	0.170376	0.153141	0.00099807	0.153861	Oligo	4-Acetamidobutanoic acid	FALSE
HMDB0001096	0.000854348	0.00325566	0.0011756	0.000993041	1.46955	Epi	Carbamoyl phosphate	FALSE
HMDB0001368	0.000820931	0.211334	0.205083	0.000941966	0.0433166	NK	3-Mercaptopyruvic acid	FALSE
HMDB0000256	0.000799236	0.138014	0.137021	0.000902607	0.0104137	B	Squalene	FALSE
HMDB0001161	0.000548607	0.170376	0.15231	0.000808236	0.161715	Oligo	4-Trimethylammoniobutanoic acid	FALSE
HMDB0001311	0.000347223	0.16998	0.140193	0.000781297	0.277945	pDC	D-Lactic acid	TRUE
HMDB0006556	0.000588279	0.00760834	0.00589967	0.000709104	0.366946	Myeloid	L-4-Hydroxyglutamate semialdehyde	FALSE
HMDB0000998	0.000476286	0.0851715	0.0612858	0.000707513	0.474819	Oligo	dCTP	FALSE
HMDB0001166	0.000456206	0.0404612	0.0324733	0.000680507	0.317288	Oligo	3-Hydroxybutyryl-CoA	FALSE
HMDB0006247	0.000499262	0.0473762	0.0170418	0.00063607	1.47508	Fibro	25-Hydroxycholesterol	TRUE
HMDB0001086	0.00049235	0.0999835	0.0478893	0.000570425	1.06199	NK	Uroporphyrinogen III	FALSE
HMDB0001202	0.000331005	0.0417771	0.033435	0.0005	0.321356	Oligo	dCMP	FALSE
HMDB0000294	0.000379146	0.0095483	0.00923489	0.000499023	0.0481494	Mast	Urea	TRUE
HMDB0000902	0.000302172	0.343977	0.336577	0.000476554	0.0313769	Endo	NAD	FALSE
HMDB0001023	0.000192247	0.0581681	0.0400607	0.000449834	0.538041	pDC	4,4-Dimethylcholesta-8,14,24-trienol	FALSE
HMDB0006260	0.000302871	0.150206	0.148301	0.000400103	0.018412	Mast	Trans-2-all-cis-6,9,12,15,18,21-tetracosaheptaenoyl-CoA	FALSE
HMDB0001498	0.0001693	0.00989512	0.00118975	0.000398747	3.05605	pDC	myo-Inositol 1,4,5-trisphosphate	FALSE
HMDB0000301	0.000300973	0.00215552	0.000812694	0.000365249	1.40725	Myeloid	Urocanic acid	FALSE
HMDB0000251	0.000123155	0.0297603	0.0183282	0.00029393	0.699322	pDC	Taurine	FALSE
HMDB0004083	0.00018684	0.0497343	0.0297014	0.000289562	0.74371	Oligo	4-(2-Amino-3-hydroxyphenyl)-2,4-dioxobutanoic acid	FALSE
HMDB0001368	0.000120483	0.25226	0.205006	0.000289483	0.299243	pDC	3-Mercaptopyruvic acid	FALSE
HMDB0001008	0.000185933	0.283644	0.253949	0.000289409	0.159546	Oligo	Biliverdin	FALSE
HMDB0001498	0.000182417	0.00523132	0.000909254	0.000235759	2.52442	Fibro	myo-Inositol 1,4,5-trisphosphate	FALSE
HMDB0001846	9.5698e-05	0.0201876	0.00261113	0.000231486	2.95072	pDC	myo-Inositol 1,4,5-trisphosphate	FALSE
HMDB0001493	0.000169957	0.149156	0.124205	0.000226188	0.264099	Mast	3-Methylcrotonyl-CoA	FALSE
HMDB0001405	0.000122012	0.0916022	0.0669491	0.000195001	0.452318	Endo	3-Sulfinylpyruvic acid	FALSE
HMDB0004045	0.000122012	0.0916022	0.0669491	0.000195001	0.452318	Endo	3-Sulfopyruvic acid	FALSE
HMDB0001453	0.000117308	0.155433	0.125656	0.000189172	0.306813	Endo	Thiocyanate	FALSE
HMDB0000574	7.56348e-05	0.051921	0.0364335	0.000185461	0.511053	pDC	L-Cysteine	TRUE
HMDB0001554	0.000111648	0.125896	0.0896982	0.000176079	0.489079	Oligo	Xanthylic acid	FALSE
HMDB0001484	9.43512e-05	0.0258053	0.0111923	0.000150123	1.20515	Oligo	Acetoacetyl-CoA	FALSE
HMDB0001509	0.000104934	0.00394222	0.00154477	0.000140698	1.35162	Mast	20-Hydroxy-leukotriene B4	FALSE
HMDB0000963	0.000116477	0.0174897	0.0100895	0.000137167	0.793651	Epi	5-Methylthioribose 1-phosphate	FALSE
HMDB0001201	9.90829e-05	0.019886	0.0125693	0.000133352	0.661848	Mast	Guanosine diphosphate	FALSE
HMDB0006872	7.32593e-05	0.154488	0.120169	0.000117084	0.36243	Oligo	D-Tagatose 1,6-bisphosphate	FALSE
HMDB0001273	4.42474e-05	0.0425728	0.0297671	0.000111553	0.516212	pDC	Guanosine triphosphate	FALSE
HMDB0000038	8.15374e-05	0.0622093	0.0587011	0.000110152	0.0837423	Mast	Dihydrobiopterin	FALSE
HMDB0004083	8.2345e-05	0.0336483	0.0294043	9.89246e-05	0.194504	T	4-(2-Amino-3-hydroxyphenyl)-2,4-dioxobutanoic acid	FALSE
HMDB0001958	7.34789e-05	0.0588565	0.048759	8.85705e-05	0.271535	NK	Pristanal	FALSE
HMDB0003419	7.34789e-05	0.0588565	0.048759	8.85705e-05	0.271535	NK	Formyl-CoA	FALSE
HMDB0001316	4.24315e-05	0.0888917	0.0226256	6.87353e-05	1.97409	Oligo	myo-Inositol 1,4,5-trisphosphate	FALSE
HMDB0000251	5.58963e-05	0.0217839	0.0180218	6.78335e-05	0.273521	NK	Taurine	FALSE
HMDB0000245	3.78179e-05	0.0340527	0.00675064	6.44706e-05	2.33467	Endo	myo-Inositol 1,4,5-trisphosphate	FALSE
HMDB0001341	5.05096e-05	0.014202	0.00835155	5.96781e-05	0.765982	B	ADP	TRUE
HMDB0000027	4.09672e-05	0.165951	0.158989	5.47248e-05	0.0618241	Fibro	Tetrahydrobiopterin	FALSE
HMDB0000060	4.48231e-05	0.017671	0.0126919	5.31346e-05	0.477474	Epi	Acetoacetic acid	FALSE
HMDB0011118	3.8885e-05	0.0472981	0.0178365	5.27305e-05	1.40695	Mast	Se-Adenosylselenomethionine	FALSE
HMDB0000201	3.85233e-05	0.0451412	0.0434508	4.78866e-05	0.0550616	Myeloid	L-Acetylcarnitine	FALSE
HMDB0001564	3.41516e-05	0.0155732	0.00585074	4.66651e-05	1.41237	Mast	CDP-ethanolamine	FALSE
HMDB0001059	3.65185e-05	0.0121453	0.00691113	4.34339e-05	0.813409	Epi	myo-Inositol 1,3,4,5-tetrakisphosphate	FALSE
HMDB0000189	1.59885e-05	0.069373	0.0530241	4.23992e-05	0.387727	pDC	Inosine triphosphate	FALSE
HMDB0000286	3.05288e-05	0.357127	0.32701	3.7949e-05	0.1271	T	Uridine diphosphate glucose	TRUE
HMDB0001419	2.68097e-05	0.0144752	0.0106113	3.62184e-05	0.447984	Fibro	24-Hydroxycholesterol	FALSE
HMDB0000019	2.65222e-05	0.0513527	0.0453031	3.59657e-05	0.180833	Fibro	alpha-Ketoisovaleric acid	FALSE
HMDB0000695	2.65222e-05	0.0513527	0.0453031	3.59657e-05	0.180833	Fibro	Ketoleucine	FALSE
HMDB0002178	2.87195e-05	0.0430062	0.0408239	3.58243e-05	0.0751299	T	3a,7a,12a-Trihydroxy-5b-cholestanoyl-CoA	FALSE
HMDB0006454	2.59603e-05	0.0330572	0.0283989	3.57454e-05	0.219129	Mast	L-2-Amino-3-oxobutanoic acid	FALSE
HMDB0000263	2.09558e-05	0.0557016	0.0519173	2.50073e-05	0.101504	Epi	Phosphoenolpyruvic acid	FALSE
HMDB0000222	9.30219e-06	0.0747825	0.0474569	2.48521e-05	0.656084	pDC	Palmitoylcarnitine	FALSE
HMDB0000089	1.39519e-05	0.0566079	0.0315369	2.28073e-05	0.843964	Oligo	Cytidine	TRUE
HMDB0000517	9.76859e-06	0.05055	0.0354306	1.67328e-05	0.512715	Endo	L-Arginine	TRUE
HMDB0000262	5.88456e-06	0.394673	0.362579	1.59596e-05	0.122365	pDC	Thymine	TRUE
HMDB0001440	5.61732e-06	0.0250274	0.00700786	1.53511e-05	1.83646	pDC	myo-Inositol 1,4,5-trisphosphate	FALSE
HMDB0000002	4.23527e-06	0.256963	0.194918	1.16633e-05	0.39869	pDC	1,3-Diaminopropane	FALSE
HMDB0000960	8.23344e-06	0.271557	0.253068	1.0164e-05	0.101734	NK	dGDP	FALSE
HMDB0000638	7.5032e-06	0.00140796	0.000430831	9.45825e-06	1.70842	Myeloid	myo-Inositol 1,4,5-trisphosphate	FALSE
HMDB0000202	4.97394e-06	0.167444	0.133861	8.20585e-06	0.322948	Oligo	Methylmalonic acid	FALSE
HMDB0000107	6.80652e-06	0.191856	0.162597	8.14962e-06	0.238724	Epi	Galactitol	FALSE
HMDB0000646	6.80652e-06	0.191856	0.162597	8.14962e-06	0.238724	Epi	L-Arabinose	FALSE
HMDB0000267	4.35534e-06	0.146936	0.116487	7.56899e-06	0.335009	Endo	Pyroglutamic acid	FALSE
HMDB0001527	4.51467e-06	0.455565	0.330341	7.48264e-06	0.4637	Oligo	3-Methylthiopropionic acid	FALSE
HMDB0000115	5.31877e-06	0.0653711	0.0566126	6.80042e-06	0.20753	T	Glycolic acid	FALSE
HMDB0000280	2.36009e-06	0.142237	0.103426	6.60088e-06	0.459699	pDC	Phosphoribosyl pyrophosphate	FALSE
HMDB0000962	4.22256e-06	0.140339	0.131762	5.81414e-06	0.0909826	Fibro	Lipoamide	FALSE
HMDB0006773	4.36784e-06	0.0452777	0.0430105	5.56473e-06	0.0741115	Myeloid	11b-Hydroxyandrost-4-ene-3,17-dione	FALSE
HMDB0000115	4.04758e-06	0.0708271	0.0556914	5.01396e-06	0.346846	NK	Glycolic acid	FALSE
HMDB0001440	2.25672e-06	0.0399417	0.00685971	3.86558e-06	2.54168	Oligo	myo-Inositol 1,4,5-trisphosphate	FALSE
HMDB0000010	2.09746e-06	0.534336	0.457407	3.68084e-06	0.224269	Endo	2-Methoxyestrone	FALSE
HMDB0000405	2.09746e-06	0.534336	0.457407	3.68084e-06	0.224269	Endo	2-Methoxyestradiol	FALSE
HMDB0001532	1.25852e-06	0.0349681	0.0136331	3.63348e-06	1.35892	pDC	Deoxyadenosine triphosphate	FALSE
HMDB0001405	1.17662e-06	0.0993716	0.0675398	3.42464e-06	0.557096	pDC	3-Sulfinylpyruvic acid	FALSE
HMDB0004045	1.17662e-06	0.0993716	0.0675398	3.42464e-06	0.557096	pDC	3-Sulfopyruvic acid	FALSE
HMDB0000286	1.80341e-06	0.397069	0.323516	2.51214e-06	0.295553	Fibro	Uridine diphosphate glucose	TRUE
HMDB0002159	1.34652e-06	0.209761	0.183639	2.3864e-06	0.191874	Endo	3a,7a-Dihydroxy-5b-cholestanoyl-CoA	FALSE
HMDB0000245	1.70105e-06	0.0301639	0.00550575	2.37882e-06	2.45381	Fibro	myo-Inositol 1,4,5-trisphosphate	FALSE
HMDB0003935	1.14633e-06	0.213151	0.191125	2.05193e-06	0.157364	Endo	3-Oxotetradecanoyl-CoA	FALSE
HMDB0003937	1.14633e-06	0.213151	0.191125	2.05193e-06	0.157364	Endo	3-Oxododecanoyl-CoA	FALSE
HMDB0003939	1.14633e-06	0.213151	0.191125	2.05193e-06	0.157364	Endo	3-Oxodecanoyl-CoA	FALSE
HMDB0003941	1.14633e-06	0.213151	0.191125	2.05193e-06	0.157364	Endo	3-Oxooctanoyl-CoA	FALSE
HMDB0006402	1.14633e-06	0.213151	0.191125	2.05193e-06	0.157364	Endo	3-Oxohexadecanoyl-CoA	FALSE
HMDB0001383	1.54884e-06	0.00457798	0.00215227	1.87961e-06	1.08885	B	Sphinganine 1-phosphate	FALSE
HMDB0004259	1.34003e-06	0.0176184	0.010785	1.73816e-06	0.708051	Myeloid	Acetyl-N-formyl-5-methoxykynurenamine	FALSE
HMDB0012948	1.34003e-06	0.0176184	0.010785	1.73816e-06	0.708051	Myeloid	Formyl-5-hydroxykynurenamine	FALSE
HMDB0001488	9.34157e-07	0.124586	0.117415	1.31665e-06	0.085527	Mast	Nicotinic acid	FALSE
HMDB0001423	7.56292e-07	0.0345206	0.0266399	1.31433e-06	0.373871	Oligo	Coenzyme A	FALSE
HMDB0000960	6.76331e-07	0.299412	0.255039	1.18111e-06	0.231418	Oligo	dGDP	FALSE
HMDB0000226	8.0895e-07	0.0449562	0.0430526	1.14922e-06	0.0624216	Mast	Orotic acid	FALSE
HMDB0001958	7.45228e-07	0.0516694	0.0500442	1.05451e-06	0.0461074	Fibro	Pristanal	FALSE
HMDB0003419	7.45228e-07	0.0516694	0.0500442	1.05451e-06	0.0461074	Fibro	Formyl-CoA	FALSE
HMDB0000201	5.3974e-07	0.0916476	0.0429267	9.47191e-07	1.09422	Oligo	L-Acetylcarnitine	FALSE
HMDB0003224	6.6116e-07	0.0284666	0.0226057	8.63851e-07	0.332583	Myeloid	Deoxyribose	FALSE
HMDB0001532	2.86248e-07	0.0499221	0.013501	5.04812e-07	1.88661	Oligo	myo-Inositol 1,4,5-trisphosphate	FALSE
HMDB0001235	3.51666e-07	0.0805192	0.0726039	5.01579e-07	0.149286	Fibro	5-Aminoimidazole ribonucleotide	FALSE
HMDB0000107	2.68984e-07	0.225481	0.165884	4.76715e-07	0.44283	Oligo	Galactitol	FALSE
HMDB0000646	2.68984e-07	0.225481	0.165884	4.76715e-07	0.44283	Oligo	L-Arabinose	FALSE
HMDB0000994	2.26371e-07	0.196978	0.15794	4.2653e-07	0.318651	Endo	Dolichyl phosphate D-mannose	FALSE
HMDB0001294	2.37052e-07	0.064666	0.0468282	4.24323e-07	0.46563	Oligo	2,3-Diphosphoglyceric acid	FALSE
HMDB0001316	2.57725e-07	0.07568	0.0148896	3.15978e-07	2.34561	B	myo-Inositol 1,4,5-trisphosphate	FALSE
HMDB0001423	9.02219e-08	0.0341696	0.0266074	2.85836e-07	0.360887	pDC	Coenzyme A	FALSE
HMDB0000263	2.17235e-07	0.0772944	0.0482717	2.67251e-07	0.679185	B	Phosphoenolpyruvic acid	FALSE
HMDB0001383	1.7126e-07	0.006367	0.00185022	2.15884e-07	1.78291	NK	myo-Inositol 1,4,5-trisphosphate	FALSE
HMDB0001217	1.5749e-07	0.0645533	0.0528622	1.99227e-07	0.288256	NK	4alpha-Methylzymosterol	FALSE
HMDB0003080	1.0063e-07	0.041922	0.0262173	1.93685e-07	0.677188	Endo	Leukotriene D4	FALSE
HMDB0000574	1.29877e-07	0.0476436	0.0354546	1.86731e-07	0.426311	Fibro	L-Cysteine	TRUE
HMDB0006235	1.32506e-07	0.0129721	0.0085246	1.64143e-07	0.60571	B	D-myo-Inositol 3,4-bisphosphate	FALSE
HMDB0001509	7.95002e-08	0.00574368	0.00168186	1.46706e-07	1.77192	Oligo	myo-Inositol 1,4,5-trisphosphate	FALSE
HMDB0011123	7.02309e-08	0.122839	0.078389	1.30273e-07	0.648041	Oligo	trans,cis-Lauro-2,6-dienoyl-CoA	FALSE
HMDB0000990	8.96632e-08	0.0316081	0.0205453	1.18448e-07	0.621486	T	Acetaldehyde	FALSE
HMDB0001157	5.51409e-08	0.207334	0.184659	1.06705e-07	0.16709	Endo	2-Methylacetoacetyl-CoA	FALSE
HMDB0000222	5.17757e-08	0.0741437	0.0466275	1.00738e-07	0.669142	Endo	Palmitoylcarnitine	FALSE
HMDB0001086	8.17467e-08	0.0738537	0.0523009	1.00224e-07	0.497834	Epi	Uroporphyrinogen III	FALSE
HMDB0001565	7.70153e-08	0.0147615	0.0135884	9.60679e-08	0.119466	B	Phosphorylcholine	FALSE
HMDB0000258	6.55319e-08	0.114159	0.0405992	8.92031e-08	1.49152	Myeloid	Sucrose	FALSE
HMDB0000064	2.65784e-08	0.114585	0.0687227	8.72941e-08	0.737557	pDC	Creatine	TRUE
HMDB0000181	6.22228e-08	0.000241799	7.88456e-05	7.65491e-08	1.61671	Epi	myo-Inositol 1,4,5-trisphosphate	TRUE
HMDB0000292	4.10016e-08	0.06649	0.065687	5.45671e-08	0.0175302	T	Xanthine	TRUE
HMDB0000251	1.85803e-08	0.0683009	0.0177684	3.51944e-08	1.94259	Oligo	myo-Inositol 1,4,5-trisphosphate	FALSE
HMDB0002369	1.56598e-08	0.134768	0.105128	3.08033e-08	0.358337	Endo	9-cis-Retinoic acid	TRUE
HMDB0006219	1.56598e-08	0.134768	0.105128	3.08033e-08	0.358337	Endo	13-cis-Retinoic acid	TRUE
HMDB0002158	1.39647e-08	0.226155	0.14759	2.77743e-08	0.615711	Endo	Coproporphyrinogen I	FALSE
HMDB0001261	1.20344e-08	0.19471	0.117766	2.40689e-08	0.725407	Endo	Coproporphyrinogen III	FALSE
HMDB0000043	9.22485e-09	0.0975336	0.0386814	1.85534e-08	1.33426	Endo	Betaine	TRUE
HMDB0000060	9.38392e-09	0.043323	0.0129319	1.80615e-08	1.7442	Oligo	myo-Inositol 1,4,5-trisphosphate	FALSE
HMDB0001551	1.24783e-08	0.0411767	0.0230086	1.71158e-08	0.839653	Myeloid	Palmitaldehyde	FALSE
HMDB0001439	1.09594e-08	0.124861	0.120544	1.48616e-08	0.0507546	T	Phosphoribosyl formamidocarboxamide	FALSE
HMDB0001058	1.04219e-08	0.0975487	0.079451	1.41865e-08	0.296057	T	Fructose 1,6-bisphosphate	FALSE
HMDB0000619	7.31538e-09	0.135967	0.0429503	1.41562e-08	1.66252	Oligo	myo-Inositol 1,4,5-trisphosphate	FALSE
HMDB0000618	3.41469e-09	0.155215	0.0931051	1.21035e-08	0.737335	pDC	D-Ribulose 5-phosphate	FALSE
HMDB0000139	9.33363e-09	0.0334438	0.00925691	1.16022e-08	1.85314	Epi	myo-Inositol 1,4,5-trisphosphate	FALSE
HMDB0001313	7.50709e-09	0.0120242	0.00589264	1.13879e-08	1.02896	Mast	D-myo-Inositol 4-phosphate	FALSE
HMDB0000127	5.41487e-09	0.025751	0.0184775	1.09521e-08	0.47886	Endo	D-Glucuronic acid	FALSE
HMDB0000675	8.74411e-09	0.000746177	0.000216128	1.09073e-08	1.78763	Epi	myo-Inositol 1,4,5-trisphosphate	FALSE
HMDB0004366	4.7109e-09	0.120548	0.113945	6.88368e-09	0.081266	Fibro	Hordenine	FALSE
HMDB0000053	1.97353e-09	0.0553397	0.0408653	3.90345e-09	0.437438	Oligo	Androstenedione	TRUE
HMDB0012715	1.78225e-09	0.371494	0.237261	3.5447e-09	0.646863	Oligo	3-hydroxyoctadecanoyl-CoA	FALSE
HMDB0001269	2.61102e-09	0.04818	0.0124582	3.27981e-09	1.95134	Epi	myo-Inositol 1,4,5-trisphosphate	FALSE
HMDB0000134	1.61914e-09	0.128211	0.113909	3.23828e-09	0.170638	Oligo	Fumaric acid	TRUE
HMDB0001852	1.42281e-09	0.134768	0.104238	2.99627e-09	0.370595	Endo	all-trans-Retinoic acid	TRUE
HMDB0000988	1.99027e-09	0.167895	0.101015	2.7617e-09	0.732988	T	S-Adenosylmethioninamine	FALSE
HMDB0000089	2.04039e-09	0.0529795	0.0283788	2.5995e-09	0.900621	B	Cytidine	TRUE
HMDB0000965	1.19646e-09	0.0602021	0.0375288	2.5345e-09	0.681813	Endo	Hypotaurine	FALSE
HMDB0001248	1.06938e-09	0.153909	0.061891	2.16292e-09	1.31428	Oligo	FAD	FALSE
HMDB0001220	1.49731e-09	0.25421	0.244276	2.06168e-09	0.0575066	Myeloid	Prostaglandin E2	TRUE
HMDB0000208	9.61323e-10	0.0857455	0.0719388	2.04853e-09	0.25329	Endo	Oxoglutaric acid	TRUE
HMDB0001248	1.43548e-09	0.0884558	0.0591019	1.88935e-09	0.581752	NK	FAD	FALSE
HMDB0000094	3.96562e-10	0.0439258	0.00193005	1.52655e-09	4.50836	pDC	myo-Inositol 1,4,5-trisphosphate	TRUE
HMDB0004366	7.07836e-10	0.163153	0.113872	1.4398e-09	0.518814	Oligo	Hordenine	FALSE
HMDB0000208	5.53518e-10	0.102626	0.0721588	1.13234e-09	0.508145	Oligo	Oxoglutaric acid	TRUE
HMDB0000251	5.0096e-10	0.0238123	0.0176793	6.56936e-10	0.429647	B	Taurine	FALSE
HMDB0000221	2.79899e-10	0.0408731	0.0380217	4.14066e-10	0.10433	Fibro	NADPH	FALSE
HMDB0003379	1.84517e-10	0.174837	0.128944	4.00347e-10	0.439266	Endo	Triphosphate	FALSE
HMDB0001273	1.7777e-10	0.0543881	0.0287311	3.9044e-10	0.920677	Endo	Guanosine triphosphate	FALSE
HMDB0000161	8.94876e-11	0.0180497	0.00320437	3.5205e-10	2.49386	pDC	myo-Inositol 1,4,5-trisphosphate	FALSE
HMDB0001439	2.18831e-10	0.13409	0.119625	3.25068e-10	0.164685	Fibro	Phosphoribosyl formamidocarboxamide	FALSE
HMDB0003840	2.01043e-10	0.0213386	0.0142207	2.99889e-10	0.585477	Fibro	Phosphoroselenoic acid	FALSE
HMDB0001253	1.97384e-10	0.335301	0.309644	2.95663e-10	0.114849	Fibro	5,6-Dihydroxyindole-2-carboxylic acid	FALSE
HMDB0001058	4.50678e-11	0.139833	0.0808424	1.83344e-10	0.790526	pDC	Fructose 1,6-bisphosphate	FALSE
HMDB0000961	1.1283e-10	0.146889	0.130743	1.69719e-10	0.167991	Fibro	Farnesyl pyrophosphate	FALSE
HMDB0001202	9.87046e-11	0.0938736	0.0233847	1.30875e-10	2.00516	B	myo-Inositol 1,4,5-trisphosphate	FALSE
HMDB0000854	9.44491e-11	0.00356793	0.00298544	1.2033e-10	0.257141	Epi	Formiminoglutamic acid	FALSE
HMDB0001903	7.65669e-11	0.00914086	0.00135889	1.07074e-10	2.7499	Myeloid	myo-Inositol 1,4,5-trisphosphate	TRUE
HMDB0000134	5.53978e-11	0.120323	0.11309	7.96482e-11	0.089434	T	Fumaric acid	TRUE
HMDB0000251	4.72438e-11	0.0312032	0.0164315	6.81988e-11	0.92523	T	Taurine	FALSE
HMDB0004119	1.06946e-11	0.134014	0.0874348	4.66913e-11	0.616101	pDC	Selenohomocysteine	FALSE
HMDB0003948	1.86233e-11	0.158909	0.120969	3.92184e-11	0.393558	Oligo	(2E)-Decenoyl-CoA	FALSE
HMDB0003949	1.86233e-11	0.158909	0.120969	3.92184e-11	0.393558	Oligo	(2E)-Octenoyl-CoA	FALSE
HMDB0002307	1.69614e-11	0.272378	0.205288	3.6144e-11	0.407964	Oligo	Acrylyl-CoA	FALSE
HMDB0001373	2.26184e-11	0.0690001	0.0561267	3.4311e-11	0.297911	Fibro	Dephospho-CoA	FALSE
HMDB0001201	1.06931e-11	0.0400951	0.012752	2.29229e-11	1.6527	Oligo	myo-Inositol 1,4,5-trisphosphate	FALSE
HMDB0012819	9.64057e-12	0.0565375	0.0236301	2.21239e-11	1.25858	Endo	5-Hydroxykynurenine	FALSE
HMDB0006235	1.31752e-11	0.0382521	0.00650333	2.18366e-11	2.55629	Mast	myo-Inositol 1,4,5-trisphosphate	FALSE
HMDB0000510	9.26162e-12	0.0541436	0.0193757	1.99739e-11	1.48254	Oligo	Aminoadipic acid	FALSE
HMDB0006872	4.41885e-12	0.164743	0.119778	1.97744e-11	0.459857	pDC	D-Tagatose 1,6-bisphosphate	FALSE
HMDB0000222	1.22803e-11	0.0584644	0.0467768	1.87079e-11	0.321765	Fibro	Palmitoylcarnitine	FALSE
HMDB0000990	1.21565e-11	0.0338935	0.0201594	1.62389e-11	0.749558	B	Acetaldehyde	FALSE
HMDB0001967	8.18434e-12	0.0583132	0.0536939	1.37558e-11	0.119066	Mast	Carbon dioxide	FALSE
HMDB0000157	5.504e-12	0.192597	0.131861	1.28787e-11	0.546566	Endo	Hypoxanthine	TRUE
HMDB0001018	7.4364e-12	0.173323	0.0945502	1.09108e-11	0.874313	T	UDP-D-Xylose	FALSE
HMDB0006891	4.52545e-12	0.425222	0.356934	1.06586e-11	0.252562	Endo	3a,7a,12a-Trihydroxy-5b-24-oxocholestanoyl-CoA	FALSE
HMDB0000263	3.45718e-12	0.143823	0.0510002	7.50104e-12	1.49572	Oligo	Phosphoenolpyruvic acid	FALSE
HMDB0001316	4.94655e-12	0.0852794	0.0132689	7.34799e-12	2.68415	T	myo-Inositol 1,4,5-trisphosphate	FALSE
HMDB0000292	2.8268e-12	0.096392	0.0641685	6.70194e-12	0.587049	Endo	Xanthine	TRUE
HMDB0012880	2.35325e-12	0.0973681	0.0283597	5.13696e-12	1.77961	Oligo	myo-Inositol 1,4,5-trisphosphate	FALSE
HMDB0000064	2.72037e-12	0.103508	0.0665746	4.63759e-12	0.636706	Mast	Creatine	TRUE
HMDB0011134	2.67556e-12	0.284025	0.269253	4.58302e-12	0.0770549	Mast	5-HETE	FALSE
HMDB0000256	2.83179e-12	0.146441	0.135598	3.63362e-12	0.110977	Epi	Squalene	FALSE
HMDB0000030	2.40751e-12	0.0233688	0.0221329	3.39326e-12	0.0783953	Myeloid	Biotin	TRUE
HMDB0000251	2.38912e-12	0.0186492	0.018551	3.38065e-12	0.00762063	Myeloid	Taurine	FALSE
HMDB0000226	1.27244e-12	0.0790297	0.0412984	3.03689e-12	0.936308	Endo	Orotic acid	FALSE
HMDB0001316	1.66883e-12	0.0829308	0.0136654	2.3429e-12	2.60138	NK	myo-Inositol 1,4,5-trisphosphate	FALSE
HMDB0001056	1.55629e-12	0.0160755	0.0118202	2.21972e-12	0.443616	Myeloid	Dihydrofolic acid	FALSE
HMDB0000134	1.67174e-12	0.120079	0.113131	2.16059e-12	0.0859782	Epi	Fumaric acid	TRUE
HMDB0000245	8.0573e-13	0.0923055	0.00678702	1.78056e-12	3.76557	Oligo	myo-Inositol 1,4,5-trisphosphate	FALSE
HMDB0001056	1.09158e-12	0.0205785	0.0114627	1.6772e-12	0.844193	Fibro	Dihydrofolic acid	FALSE
HMDB0001134	6.42716e-13	0.183052	0.0529501	1.42915e-12	1.78955	Oligo	myo-Inositol 1,4,5-trisphosphate	FALSE
HMDB0000653	8.21436e-13	0.0213822	0.0149994	1.26756e-12	0.511513	Fibro	Cholesterol sulfate	FALSE
HMDB0000491	4.70319e-13	0.0911358	0.0386988	1.05234e-12	1.23573	Oligo	3-Methyl-2-oxovaleric acid	FALSE
HMDB0006235	6.52173e-13	0.0309971	0.00548138	9.37662e-13	2.49952	Myeloid	myo-Inositol 1,4,5-trisphosphate	FALSE
HMDB0000595	3.78695e-13	0.306294	0.0364978	8.52658e-13	3.06903	Oligo	myo-Inositol 1,4,5-trisphosphate	FALSE
HMDB0001564	3.75439e-13	0.0482426	0.00600034	8.50678e-13	3.00719	Oligo	myo-Inositol 1,4,5-trisphosphate	FALSE
HMDB0000023	4.4221e-13	0.0547715	0.0494287	7.68501e-13	0.148075	Mast	(S)-3-Hydroxyisobutyric acid	FALSE
HMDB0003337	5.46328e-13	0.112032	0.0726539	7.08643e-13	0.624794	Epi	Oxidized glutathione	FALSE
HMDB0002054	3.08044e-13	0.207787	0.155437	7.06922e-13	0.418773	Oligo	Tiglyl-CoA	FALSE
HMDB0001198	2.38187e-13	0.230622	0.141727	6.09078e-13	0.702419	Endo	Leukotriene C4	FALSE
HMDB0000142	7.17902e-14	0.103391	0.0589676	3.47309e-13	0.810115	pDC	Formic acid	FALSE
HMDB0001351	1.14079e-13	0.0710299	0.0300758	2.95943e-13	1.23982	Endo	Deoxyribose 1-phosphate	FALSE
HMDB0000169	1.06603e-13	0.0498989	0.0270797	2.78569e-13	0.881799	Endo	D-Mannose	TRUE
HMDB0000030	1.02986e-13	0.0682249	0.019858	2.71096e-13	1.78058	Endo	myo-Inositol 1,4,5-trisphosphate	TRUE
HMDB0000023	1.67652e-13	0.0589992	0.048788	2.60954e-13	0.274169	Fibro	(S)-3-Hydroxyisobutyric acid	FALSE
HMDB0002178	1.02893e-13	0.104538	0.0401234	2.4234e-13	1.38151	Oligo	3a,7a,12a-Trihydroxy-5b-cholestanoyl-CoA	FALSE
HMDB0000638	1.31597e-13	0.00258694	0.000331424	2.05728e-13	2.9645	Fibro	myo-Inositol 1,4,5-trisphosphate	FALSE
HMDB0012819	9.12349e-14	0.0337704	0.024288	1.43255e-13	0.475515	Fibro	5-Hydroxykynurenine	FALSE
HMDB0000034	2.53613e-14	0.368332	0.301479	1.26102e-13	0.288951	pDC	Adenine	TRUE
HMDB0001484	4.1416e-14	0.0304535	0.0104059	1.13183e-13	1.54921	Endo	myo-Inositol 1,4,5-trisphosphate	FALSE
HMDB0001051	4.13094e-14	0.306674	0.220464	9.85917e-14	0.476166	Oligo	Glyceraldehyde	FALSE
HMDB0001051	6.52162e-14	0.245601	0.217809	9.30176e-14	0.173252	NK	Glyceraldehyde	FALSE
HMDB0001259	3.50286e-14	0.140447	0.0679934	8.41628e-14	1.04656	Oligo	Succinic acid semialdehyde	FALSE
HMDB0002158	3.15528e-14	0.295117	0.149276	7.63236e-14	0.983306	Oligo	Coproporphyrinogen I	FALSE
HMDB0004366	9.44064e-15	0.155976	0.113774	4.76021e-14	0.455148	pDC	Hordenine	FALSE
HMDB0000118	8.87374e-15	0.126155	0.0952511	4.53829e-14	0.40539	pDC	Homovanillic acid	FALSE
HMDB0000142	1.47902e-14	0.0793181	0.0588502	4.16922e-14	0.430602	Endo	Formic acid	FALSE
HMDB0000291	5.61718e-15	0.139999	0.109279	2.91442e-14	0.357403	pDC	Vanillylmandelic acid	FALSE
HMDB0001285	9.00427e-15	0.0985905	0.0543414	2.2079e-14	0.859398	Oligo	Geranyl-PP	FALSE
HMDB0001554	1.50337e-14	0.105508	0.0876961	1.95712e-14	0.26677	Epi	Xanthylic acid	FALSE
HMDB0000751	8.4702e-15	0.386899	0.352401	1.35979e-14	0.13474	Fibro	L-Xylulose	FALSE
HMDB0001266	5.18387e-15	0.125546	0.042429	1.28877e-14	1.5651	Oligo	myo-Inositol 1,4,5-trisphosphate	FALSE
HMDB0000067	4.2103e-15	0.130773	0.0752063	1.20583e-14	0.79814	Endo	Cholesterol	TRUE
HMDB0001422	6.98024e-15	0.040313	0.0271136	1.12564e-14	0.572226	Fibro	3-Hydroxy-N6,N6,N6-trimethyl-L-lysine	FALSE
HMDB0001346	3.8086e-15	0.201666	0.141801	1.09958e-14	0.5081	Endo	GDP-4-Dehydro-6-deoxy-D-mannose	FALSE
HMDB0001493	3.93112e-15	0.204307	0.125049	9.84155e-15	0.708244	Oligo	3-Methylcrotonyl-CoA	FALSE
HMDB0001086	3.76784e-15	0.235643	0.0525266	9.49919e-15	2.16548	Oligo	myo-Inositol 1,4,5-trisphosphate	FALSE
HMDB0002178	4.72694e-15	0.0506217	0.0400071	7.65722e-15	0.3395	Fibro	3a,7a,12a-Trihydroxy-5b-cholestanoyl-CoA	FALSE
HMDB0000742	1.06266e-15	0.155334	0.102192	5.5946e-15	0.604089	pDC	Homocysteine	FALSE
HMDB0000132	1.03127e-15	0.317201	0.259464	5.51037e-15	0.289862	pDC	Guanine	TRUE
HMDB0012880	3.73967e-15	0.0610331	0.0241152	5.20934e-15	1.33965	B	Acetamidopropanal	FALSE
HMDB0003288	3.05138e-15	0.0107614	0.000623138	4.00145e-15	4.11017	Epi	myo-Inositol 1,4,5-trisphosphate	FALSE
HMDB0000124	1.70504e-15	0.0682868	0.0542327	3.13028e-15	0.332445	Mast	Fructose 6-phosphate	FALSE
HMDB0001052	1.89193e-15	0.167198	0.132564	3.10693e-15	0.33487	Fibro	(S)-3-Hydroxyisobutyryl-CoA	FALSE
HMDB0001553	4.10115e-16	0.24103	0.15945	2.25879e-15	0.596111	pDC	2-Oxo-4-methylthiobutanoic acid	FALSE
HMDB0003945	8.27762e-16	0.190879	0.143654	2.11671e-15	0.410053	Oligo	(2E)-Hexadecenoyl-CoA	FALSE
HMDB0000132	1.07726e-15	0.284401	0.256652	1.65518e-15	0.148113	T	Guanine	TRUE
HMDB0003943	3.79836e-16	0.205686	0.173442	1.13318e-15	0.245992	Endo	3-Oxohexanoyl-CoA	FALSE
HMDB0002666	3.54446e-16	0.231775	0.134208	1.06632e-15	0.788252	Endo	Thiamine monophosphate	FALSE
HMDB0004089	1.3133e-16	0.146361	0.0411472	7.58324e-16	1.83066	pDC	myo-Inositol 1,4,5-trisphosphate	FALSE
HMDB0001533	2.19197e-16	0.0476085	0.00271957	6.6502e-16	4.12977	Endo	myo-Inositol 1,4,5-trisphosphate	FALSE
HMDB0001134	3.99201e-16	0.0860286	0.0497632	5.25419e-16	0.789736	Epi	Phosphoadenosine phosphosulfate	FALSE
HMDB0000972	3.77958e-16	0.0477065	0.0356676	4.99295e-16	0.419572	Epi	10-Formyltetrahydrofolate	FALSE
HMDB0000121	1.78361e-16	0.0833896	0.0345282	4.59376e-16	1.27209	Oligo	Folic acid	TRUE
HMDB0006891	1.70815e-16	0.513504	0.357944	4.4313e-16	0.520641	Oligo	3a,7a,12a-Trihydroxy-5b-24-oxocholestanoyl-CoA	FALSE
HMDB0004058	1.61546e-16	0.794995	0.540623	4.22143e-16	0.556322	Oligo	5,6-Dihydroxyindole	FALSE
HMDB0000115	2.11032e-16	0.106127	0.0497317	2.79813e-16	1.09355	Epi	Glycolic acid	FALSE
HMDB0003378	2.08867e-16	0.00519224	0.00475524	2.77971e-16	0.126839	Epi	Nitric oxide	FALSE
HMDB0001489	8.81509e-17	0.065899	0.0237703	2.72052e-16	1.4711	Endo	Ribose 1-phosphate	FALSE
HMDB0000879	3.52564e-17	0.0956731	0.0729746	1.09755e-16	0.39072	Endo	Tetrahydrodeoxycorticosterone	FALSE
HMDB0001449	3.52564e-17	0.0956731	0.0729746	1.09755e-16	0.39072	Endo	Allopregnanolone	FALSE
HMDB0003712	4.07663e-17	0.163533	0.119532	1.07311e-16	0.452178	Oligo	(2E)-Dodecenoyl-CoA	FALSE
HMDB0000574	6.88381e-17	0.0525029	0.0340956	9.19554e-17	0.622811	Epi	L-Cysteine	TRUE
HMDB0001195	2.27434e-17	0.167416	0.106108	7.20543e-17	0.657896	Endo	Dyspropterin	FALSE
HMDB0001266	4.46044e-17	0.0526387	0.0422372	6.7094e-17	0.31761	Myeloid	L-Sorbose	FALSE
HMDB0001493	1.87719e-17	0.170381	0.123943	6.00029e-17	0.459085	Endo	3-Methylcrotonyl-CoA	FALSE
HMDB0001405	3.14182e-17	0.0802688	0.0667588	5.25594e-17	0.265882	Fibro	3-Sulfinylpyruvic acid	FALSE
HMDB0004045	3.14182e-17	0.0802688	0.0667588	5.25594e-17	0.265882	Fibro	3-Sulfopyruvic acid	FALSE
HMDB0001248	2.26373e-17	0.0769561	0.0610435	3.5859e-17	0.3342	T	FAD	FALSE
HMDB0006872	6.78377e-18	0.167771	0.118195	2.20781e-17	0.505325	Endo	D-Tagatose 1,6-bisphosphate	FALSE
HMDB0000092	6.38929e-18	0.0123373	0.00040879	2.0985e-17	4.91553	Endo	myo-Inositol 1,4,5-trisphosphate	FALSE
HMDB0000990	1.04942e-17	0.0374739	0.0195549	1.56538e-17	0.938355	NK	Acetaldehyde	FALSE
HMDB0006555	8.63076e-18	0.266598	0.232472	1.45746e-17	0.19761	Fibro	dIMP	FALSE
HMDB0000023	3.24386e-18	0.151126	0.0444667	1.07528e-17	1.76496	Endo	myo-Inositol 1,4,5-trisphosphate	FALSE
HMDB0001166	6.02719e-18	0.0402508	0.0316858	1.02749e-17	0.345184	Fibro	3-Hydroxybutyryl-CoA	FALSE
HMDB0000064	4.43793e-18	0.0841222	0.0672338	7.06124e-18	0.323299	T	Creatine	TRUE
HMDB0006555	4.38501e-18	0.252353	0.233369	6.59594e-18	0.112829	NK	dIMP	FALSE
HMDB0001201	4.09778e-18	0.0231702	0.011497	6.54913e-18	1.01101	T	Guanosine diphosphate	FALSE
HMDB0001058	3.40439e-18	0.0824863	0.081994	4.99497e-18	0.00863587	B	Fructose 1,6-bisphosphate	FALSE
HMDB0001253	3.14501e-18	0.331852	0.309093	4.8116e-18	0.102498	Myeloid	5,6-Dihydroxyindole-2-carboxylic acid	FALSE
HMDB0000224	3.31224e-18	0.0320649	0.0255903	4.47465e-18	0.325396	Epi	O-Phosphoethanolamine	FALSE
HMDB0003840	9.82798e-19	0.0500335	0.0131067	3.28824e-18	1.93259	Endo	myo-Inositol 1,4,5-trisphosphate	FALSE
HMDB0000092	1.85363e-18	0.00594254	0.000425468	3.19039e-18	3.80396	Fibro	myo-Inositol 1,4,5-trisphosphate	FALSE
HMDB0001031	8.48561e-19	0.108455	0.0507853	2.86589e-18	1.09461	Endo	Deoxyribose 5-phosphate	FALSE
HMDB0000145	7.75378e-19	0.148413	0.118449	2.64367e-18	0.325342	Endo	Estrone	TRUE
HMDB0000208	1.40495e-18	0.085331	0.071124	2.42981e-18	0.262733	Fibro	Oxoglutaric acid	TRUE
HMDB0001134	1.30922e-18	0.107968	0.0486784	2.27525e-18	1.14926	Fibro	Phosphoadenosine phosphosulfate	FALSE
HMDB0004058	3.11568e-19	0.739236	0.540515	2.18709e-18	0.451699	pDC	5,6-Dihydroxyindole	FALSE
HMDB0000286	6.98616e-19	0.479415	0.317801	1.42105e-18	0.59315	Mast	Uridine diphosphate glucose	TRUE
HMDB0001096	4.79421e-19	0.0162471	0.00123941	1.29047e-18	3.71246	Oligo	myo-Inositol 1,4,5-trisphosphate	FALSE
HMDB0000124	4.61803e-19	0.0972642	0.0547413	1.25246e-18	0.82928	Oligo	Fructose 6-phosphate	FALSE
HMDB0001532	2.12423e-19	0.0493607	0.0121899	7.38326e-19	2.01768	Endo	myo-Inositol 1,4,5-trisphosphate	FALSE
HMDB0003450	2.56454e-19	0.000791595	2.50557e-05	3.50422e-19	4.98155	Epi	myo-Inositol 1,4,5-trisphosphate	FALSE
HMDB0003944	9.45108e-20	0.0850289	0.0692903	3.34999e-19	0.295299	Endo	trans-2-Hexenoyl-CoA	FALSE
HMDB0001235	1.69404e-19	0.0735662	0.0734281	2.62539e-19	0.00270935	Myeloid	5-Aminoimidazole ribonucleotide	FALSE
HMDB0000060	5.6112e-20	0.0365555	0.0121744	2.00881e-19	1.58624	Endo	myo-Inositol 1,4,5-trisphosphate	FALSE
HMDB0001166	5.02123e-20	0.0509154	0.0316205	1.81576e-19	0.687244	Endo	3-Hydroxybutyryl-CoA	FALSE
HMDB0001527	2.33943e-20	0.495235	0.328867	1.78195e-19	0.590609	pDC	3-Methylthiopropionic acid	FALSE
HMDB0001508	5.72347e-20	0.108056	0.0397381	1.56412e-19	1.44318	Oligo	dADP	FALSE
HMDB0001565	8.35424e-20	0.0231583	0.0126356	1.47331e-19	0.874034	Fibro	Phosphorylcholine	FALSE
HMDB0001285	5.10149e-20	0.0676008	0.0535395	9.04125e-20	0.336437	Fibro	Geranyl-PP	FALSE
HMDB0000223	1.8521e-20	0.118909	0.0685632	5.1004e-20	0.79435	Oligo	Oxalacetic acid	FALSE
HMDB0002307	1.38646e-20	0.260739	0.203439	5.06483e-20	0.35801	Endo	Acrylyl-CoA	FALSE
HMDB0000978	1.44829e-20	0.086977	0.0405247	4.0193e-20	1.10183	Oligo	4-(2-Aminophenyl)-2,4-dioxobutanoic acid	FALSE
HMDB0002916	2.12637e-20	0.00370369	0.00108957	2.92785e-20	1.76521	Epi	myo-Inositol 1,4,5-trisphosphate	FALSE
HMDB0000034	1.42472e-20	0.334244	0.297567	2.37232e-20	0.167687	T	Adenine	TRUE
HMDB0001341	6.53996e-21	0.039692	0.00870806	1.82914e-20	2.18842	Oligo	myo-Inositol 1,4,5-trisphosphate	TRUE
HMDB0001270	6.41795e-21	1.09122	0.917018	1.80915e-20	0.250917	Oligo	Glyceric acid 1,3-biphosphate	FALSE
HMDB0004061	3.82808e-21	0.099053	0.0628534	6.85227e-21	0.656209	Fibro	3-Methoxy-4-hydroxyphenylglycolaldehyde	FALSE
HMDB0004181	3.82808e-21	0.099053	0.0628534	6.85227e-21	0.656209	Fibro	Methylimidazole acetaldehyde	FALSE
HMDB0005175	3.82808e-21	0.099053	0.0628534	6.85227e-21	0.656209	Fibro	Homovanillin	FALSE
HMDB0012880	4.06496e-21	0.031899	0.029034	6.41081e-21	0.135768	Myeloid	Acetamidopropanal	FALSE
HMDB0003337	3.67145e-22	0.168012	0.0764438	3.05669e-21	1.13609	pDC	Oxidized glutathione	FALSE
HMDB0001409	1.47541e-21	0.147668	0.115617	2.6812e-21	0.353004	Fibro	dUMP	FALSE
HMDB0001259	1.43442e-21	0.0731889	0.0684517	2.27222e-21	0.0965395	NK	Succinic acid semialdehyde	FALSE
HMDB0001051	7.21181e-22	0.266283	0.217752	1.56474e-21	0.29028	Mast	Glyceraldehyde	FALSE
HMDB0001057	8.47085e-22	0.0668006	0.0541484	1.54723e-21	0.302944	Fibro	3-Methylglutaconyl-CoA	FALSE
HMDB0002054	3.537e-22	0.195719	0.154154	1.34707e-21	0.344406	Endo	Tiglyl-CoA	FALSE
HMDB0001338	2.99226e-22	0.215665	0.0454134	8.56985e-22	2.2476	Oligo	myo-Inositol 1,4,5-trisphosphate	FALSE
HMDB0000510	1.3371e-22	0.0552064	0.0180387	5.14713e-22	1.61374	Endo	myo-Inositol 1,4,5-trisphosphate	FALSE
HMDB0001090	1.60851e-22	0.41121	0.160411	4.75907e-22	1.3581	Oligo	(R)-5-Diphosphomevalonic acid	FALSE
HMDB0000019	1.46904e-22	0.147703	0.044318	4.38264e-22	1.73673	Oligo	myo-Inositol 1,4,5-trisphosphate	FALSE
HMDB0000695	1.46904e-22	0.147703	0.044318	4.38264e-22	1.73673	Oligo	myo-Inositol 1,4,5-trisphosphate	FALSE
HMDB0001022	2.25691e-22	0.0439896	0.0218734	3.13168e-22	1.00798	Epi	Succinyl-CoA	FALSE
HMDB0000002	9.79805e-23	0.421965	0.192587	2.97263e-22	1.13161	Oligo	1,3-Diaminopropane	FALSE
HMDB0001377	7.23908e-23	0.229103	0.17237	2.21503e-22	0.410487	Oligo	Oxygen	FALSE
HMDB0000139	5.44386e-23	0.0726128	0.00955186	2.11837e-22	2.92637	Endo	myo-Inositol 1,4,5-trisphosphate	FALSE
HMDB0001484	1.26462e-22	0.0204777	0.00989399	2.01215e-22	1.04943	Myeloid	Acetoacetyl-CoA	FALSE
HMDB0000023	8.47483e-23	0.0577327	0.0485507	1.3307e-22	0.249899	B	(S)-3-Hydroxyisobutyric acid	FALSE
HMDB0001409	7.14991e-23	0.143282	0.114942	1.14271e-22	0.317959	Myeloid	dUMP	FALSE
HMDB0001294	5.07316e-23	0.0549888	0.0461688	9.45933e-23	0.252217	Fibro	2,3-Diphosphoglyceric acid	FALSE
HMDB0001440	2.35053e-23	0.0462989	0.0053018	9.24712e-23	3.12642	Endo	myo-Inositol 1,4,5-trisphosphate	FALSE
HMDB0000043	2.88305e-23	0.14231	0.0400542	8.89769e-23	1.82901	Oligo	myo-Inositol 1,4,5-trisphosphate	TRUE
HMDB0003948	9.78458e-24	0.153999	0.119834	3.93582e-23	0.361874	Endo	(2E)-Decenoyl-CoA	FALSE
HMDB0003949	9.78458e-24	0.153999	0.119834	3.93582e-23	0.361874	Endo	(2E)-Octenoyl-CoA	FALSE
HMDB0006454	4.99938e-24	0.112403	0.0274502	1.56998e-23	2.03379	Oligo	myo-Inositol 1,4,5-trisphosphate	FALSE
HMDB0001295	3.78972e-24	0.114263	0.0573554	7.14062e-24	0.994353	Fibro	2-Hydroxyphytanoyl-CoA	FALSE
HMDB0000994	3.22311e-24	0.192161	0.156072	6.20361e-24	0.30011	Fibro	Dolichyl phosphate D-mannose	FALSE
HMDB0002104	3.59623e-24	0.174111	0.140722	5.00953e-24	0.307157	Epi	L-Glutamic gamma-semialdehyde	FALSE
HMDB0000161	2.36613e-24	0.0145277	0.00165229	3.81566e-24	3.13626	B	myo-Inositol 1,4,5-trisphosphate	FALSE
HMDB0001051	1.47883e-24	0.256327	0.215998	2.58254e-24	0.246971	T	Glyceraldehyde	FALSE
HMDB0000123	2.94203e-25	0.048526	0.0193458	2.56889e-24	1.32674	pDC	Glycine	TRUE
HMDB0000121	1.07353e-24	0.0487563	0.0336921	2.07743e-24	0.533178	Fibro	Folic acid	TRUE
HMDB0003585	1.05386e-24	0.0285345	0.0115764	2.05044e-24	1.30152	Fibro	Thiocysteine	FALSE
HMDB0000988	4.28428e-25	0.247293	0.0981638	9.83187e-25	1.33296	Mast	S-Adenosylmethioninamine	FALSE
HMDB0000145	3.67361e-25	0.135887	0.118069	7.18662e-25	0.202775	Fibro	Estrone	TRUE
HMDB0001361	1.71729e-25	0.388798	0.236736	5.48919e-25	0.715739	Oligo	Carbon monoxide	FALSE
HMDB0000263	3.06713e-25	0.107196	0.0432234	5.03684e-25	1.31036	NK	Phosphoenolpyruvic acid	FALSE
HMDB0001330	2.12667e-25	0.0847482	0.0231349	4.94381e-25	1.87311	Mast	myo-Inositol 1,4,5-trisphosphate	FALSE
HMDB0000280	1.92278e-25	0.138971	0.100083	3.80306e-25	0.473589	Fibro	Phosphoribosyl pyrophosphate	FALSE
HMDB0000828	8.17333e-26	0.0391368	0.0207999	1.62558e-25	0.911947	Fibro	Ureidosuccinic acid	FALSE
HMDB0000902	4.79056e-26	0.389162	0.336116	1.54506e-25	0.211412	Oligo	NAD	FALSE
HMDB0001195	4.61261e-26	0.22029	0.107439	1.50119e-25	1.03589	Oligo	Dyspropterin	FALSE
HMDB0006235	6.19105e-26	0.0506805	0.0042111	1.23821e-25	3.58916	Fibro	myo-Inositol 1,4,5-trisphosphate	FALSE
HMDB0000221	2.75234e-26	0.0464385	0.0378923	1.15922e-25	0.293418	Endo	NADPH	FALSE
HMDB0000010	1.27375e-26	0.67839	0.456714	1.14001e-25	0.570822	pDC	2-Methoxyestrone	FALSE
HMDB0000405	1.27375e-26	0.67839	0.456714	1.14001e-25	0.570822	pDC	2-Methoxyestradiol	FALSE
HMDB0000619	3.86475e-26	0.0695642	0.0401714	6.37595e-26	0.792178	Myeloid	Cholic acid	FALSE
HMDB0000139	3.159e-26	0.0629769	0.00675453	6.3535e-26	3.22089	Fibro	myo-Inositol 1,4,5-trisphosphate	FALSE
HMDB0000258	2.71465e-26	0.110167	0.0458266	6.35193e-26	1.26543	Mast	Sucrose	FALSE
HMDB0000023	3.77114e-26	0.0517557	0.0495598	6.30874e-26	0.062549	NK	(S)-3-Hydroxyisobutyric acid	FALSE
HMDB0001121	5.87716e-27	0.194398	0.13924	5.68655e-26	0.481435	pDC	N-Acetyl-D-mannosamine 6-phosphate	FALSE
HMDB0000302	2.84831e-26	0.0283079	0.00984449	5.04799e-26	1.52381	T	myo-Inositol 1,4,5-trisphosphate	FALSE
HMDB0001565	7.11448e-27	0.022107	0.0123482	1.00671e-26	0.840204	Epi	Phosphorylcholine	FALSE
HMDB0001245	3.14438e-27	0.0670829	0.0280128	5.38606e-27	1.25986	NK	dCDP	FALSE
HMDB0004369	8.74839e-28	0.157194	0.068807	3.86657e-27	1.19192	Endo	N-Methylserotonin	FALSE
HMDB0002666	1.1363e-27	0.334017	0.136035	3.76662e-27	1.29594	Oligo	Thiamine monophosphate	FALSE
HMDB0001452	1.15001e-27	0.206087	0.0895167	2.7447e-27	1.20303	Mast	Thromboxane A2	TRUE
HMDB0003935	5.59224e-28	0.286456	0.190732	1.87105e-27	0.586765	Oligo	3-Oxotetradecanoyl-CoA	FALSE
HMDB0003937	5.59224e-28	0.286456	0.190732	1.87105e-27	0.586765	Oligo	3-Oxododecanoyl-CoA	FALSE
HMDB0003939	5.59224e-28	0.286456	0.190732	1.87105e-27	0.586765	Oligo	3-Oxodecanoyl-CoA	FALSE
HMDB0003941	5.59224e-28	0.286456	0.190732	1.87105e-27	0.586765	Oligo	3-Oxooctanoyl-CoA	FALSE
HMDB0006402	5.59224e-28	0.286456	0.190732	1.87105e-27	0.586765	Oligo	3-Oxohexadecanoyl-CoA	FALSE
HMDB0001388	3.32631e-28	0.048749	0.039725	1.48852e-27	0.295326	Endo	alpha-Linolenic acid	TRUE
HMDB0001373	4.983e-28	0.0640487	0.056394	8.29728e-28	0.183628	Myeloid	Dephospho-CoA	FALSE
HMDB0000267	3.29518e-28	0.138101	0.115636	6.70269e-28	0.256132	Fibro	Pyroglutamic acid	FALSE
HMDB0002704	3.15331e-28	0.0412461	0.0290301	5.27517e-28	0.506707	Myeloid	Iduronic acid	FALSE
HMDB0001533	3.58071e-28	0.0260411	0.00144353	5.18986e-28	4.17312	Epi	myo-Inositol 1,4,5-trisphosphate	FALSE
HMDB0001426	4.18028e-29	0.140444	0.103507	4.53497e-28	0.440268	pDC	Formaldehyde	FALSE
HMDB0011123	6.65068e-29	0.131795	0.0762736	3.13282e-28	0.789039	Endo	trans,cis-Lauro-2,6-dienoyl-CoA	FALSE
HMDB0001383	2.35727e-29	0.0818963	0.000822146	2.6372e-28	6.63826	pDC	myo-Inositol 1,4,5-trisphosphate	FALSE
HMDB0002719	2.87805e-29	0.301469	0.106519	1.02014e-28	1.5009	Oligo	myo-Inositol 1,4,5-trisphosphate	FALSE
HMDB0006839	2.87805e-29	0.301469	0.106519	1.02014e-28	1.5009	Oligo	myo-Inositol 1,4,5-trisphosphate	FALSE
HMDB0006840	2.87805e-29	0.301469	0.106519	1.02014e-28	1.5009	Oligo	myo-Inositol 1,4,5-trisphosphate	FALSE
HMDB0002307	6.09473e-29	0.228073	0.202678	8.90577e-29	0.17031	Epi	Acrylyl-CoA	FALSE
HMDB0003945	1.70887e-29	0.180393	0.142476	8.26725e-29	0.340425	Endo	(2E)-Hexadecenoyl-CoA	FALSE
HMDB0000806	1.98952e-29	0.104933	0.0313475	7.26785e-29	1.74304	Oligo	myo-Inositol 1,4,5-trisphosphate	TRUE
HMDB0001341	2.99017e-29	0.0201311	0.00735053	5.60461e-29	1.4535	T	ADP	TRUE
HMDB0001167	3.16014e-29	0.140118	0.131744	5.36175e-29	0.0889053	Myeloid	Pyruvaldehyde	FALSE
HMDB0000673	3.88131e-30	0.0484305	0.0354472	1.90344e-29	0.450244	Endo	Linoleic acid	TRUE
HMDB0001565	4.04882e-30	0.0639635	0.0129535	1.49431e-29	2.30391	Oligo	myo-Inositol 1,4,5-trisphosphate	FALSE
HMDB0006889	5.52973e-30	0.0919349	0.0666409	1.13773e-29	0.464205	Fibro	3a,7a,12a-Trihydroxy-5b-cholest-24-enoyl-CoA	FALSE
HMDB0001419	2.0054e-30	0.0685038	0.0101025	7.47848e-30	2.76147	Oligo	myo-Inositol 1,4,5-trisphosphate	FALSE
HMDB0001419	1.25827e-30	0.0377235	0.00959668	6.3445e-30	1.97486	Endo	myo-Inositol 1,4,5-trisphosphate	FALSE
HMDB0001294	3.14976e-30	0.0618378	0.0446228	5.5573e-30	0.470707	NK	2,3-Diphosphoglyceric acid	FALSE
HMDB0000302	1.84837e-30	0.0253733	0.0113335	4.69303e-30	1.16271	Mast	Uridine diphosphategalactose	FALSE
HMDB0001846	2.50229e-30	0.0189188	0.000283679	4.45681e-30	6.05942	NK	myo-Inositol 1,4,5-trisphosphate	FALSE
HMDB0000212	1.84966e-30	0.077673	0.0688453	3.82761e-30	0.174055	Fibro	N-Acetylgalactosamine	FALSE
HMDB0001245	1.47002e-30	0.0768281	0.0297026	3.78609e-30	1.37105	Mast	dCDP	FALSE
HMDB0000267	1.49657e-30	0.120075	0.117687	2.58828e-30	0.0289812	Myeloid	Pyroglutamic acid	FALSE
HMDB0001377	5.41152e-31	0.193619	0.169828	7.97253e-31	0.189145	Epi	Oxygen	FALSE
HMDB0001058	4.57203e-32	0.162362	0.0807787	1.74126e-31	1.00717	Oligo	Fructose 1,6-bisphosphate	FALSE
HMDB0000960	3.16893e-32	0.317517	0.252437	1.69325e-31	0.33091	Endo	dGDP	FALSE
HMDB0000234	4.32339e-32	0.100247	0.0284716	1.66427e-31	1.81597	Oligo	myo-Inositol 1,4,5-trisphosphate	TRUE
HMDB0000517	4.28061e-32	0.0696167	0.0305553	7.47541e-32	1.18801	Myeloid	L-Arginine	TRUE
HMDB0001058	1.11721e-32	0.148948	0.0784913	6.06e-32	0.9242	Endo	Fructose 1,6-bisphosphate	FALSE
HMDB0001090	3.13859e-32	0.208574	0.156902	5.50791e-32	0.410698	Myeloid	(R)-5-Diphosphomevalonic acid	FALSE
HMDB0002159	1.59723e-32	0.215991	0.18126	3.32447e-32	0.252911	Fibro	3a,7a-Dihydroxy-5b-cholestanoyl-CoA	FALSE
HMDB0000121	9.23883e-33	0.0412559	0.0342929	1.62931e-32	0.26669	Myeloid	Folic acid	TRUE
HMDB0000963	3.54404e-33	0.0421378	0.00592805	6.28101e-33	2.82948	Myeloid	myo-Inositol 1,4,5-trisphosphate	FALSE
HMDB0001316	2.49824e-33	0.0947861	0.0151807	5.23023e-33	2.64244	Fibro	myo-Inositol 1,4,5-trisphosphate	FALSE
HMDB0000263	9.88326e-34	0.0974763	0.0448643	1.96567e-33	1.11948	T	Phosphoenolpyruvic acid	FALSE
HMDB0000119	2.9233e-34	0.0597406	0.0264902	1.66118e-33	1.17325	Endo	Glyoxylic acid	FALSE
HMDB0006247	3.14651e-34	0.0516508	0.01498	4.71319e-34	1.78576	Epi	myo-Inositol 1,4,5-trisphosphate	TRUE
HMDB0000053	9.54078e-35	0.0461376	0.0404914	2.0331e-34	0.188328	Fibro	Androstenedione	TRUE
HMDB0001202	7.62766e-35	0.0459222	0.0314805	1.37221e-34	0.544734	Myeloid	dCMP	FALSE
HMDB0000660	6.89526e-36	0.11761	0.0606132	9.14261e-35	0.956305	pDC	D-Fructose	TRUE
HMDB0000020	1.71787e-35	0.031746	0.0127824	3.68262e-35	1.31241	Fibro	p-Hydroxyphenylacetic acid	FALSE
HMDB0000118	3.33355e-36	0.181039	0.0945275	1.31144e-35	0.937491	Oligo	Homovanillic acid	FALSE
HMDB0006334	6.37176e-36	0.123765	0.109249	9.58442e-36	0.179989	Epi	3-Dehydro-L-gulonate	FALSE
HMDB0000595	4.32574e-36	0.0832576	0.0335758	6.53424e-36	1.31016	Epi	Hydrogen carbonate	FALSE
HMDB0006334	2.78962e-36	0.152651	0.106415	6.01617e-36	0.520543	Fibro	3-Dehydro-L-gulonate	FALSE
HMDB0006260	3.297e-36	0.161732	0.146221	5.00138e-36	0.145453	Epi	Trans-2-all-cis-6,9,12,15,18,21-tetracosaheptaenoyl-CoA	FALSE
HMDB0004083	2.56673e-36	0.0312219	0.029814	3.91017e-36	0.0665684	Epi	4-(2-Amino-3-hydroxyphenyl)-2,4-dioxobutanoic acid	FALSE
HMDB0000902	9.43828e-37	0.340838	0.336296	1.44398e-36	0.0193515	Epi	NAD	FALSE
HMDB0004089	7.94939e-37	0.126861	0.029225	1.43731e-36	2.11797	B	myo-Inositol 1,4,5-trisphosphate	FALSE
HMDB0001967	5.4712e-37	0.0556699	0.0538132	1.02549e-36	0.0489351	NK	Carbon dioxide	FALSE
HMDB0006887	6.37695e-37	0.0038424	3.25577e-05	9.79806e-37	6.88287	Epi	myo-Inositol 1,4,5-trisphosphate	FALSE
HMDB0006892	6.37695e-37	0.0038424	3.25577e-05	9.79806e-37	6.88287	Epi	myo-Inositol 1,4,5-trisphosphate	FALSE
HMDB0001993	3.37968e-37	0.0354601	0.0294948	5.23777e-37	0.265737	Epi	7a-Hydroxy-cholestene-3-one	FALSE
HMDB0000145	1.70282e-37	0.130642	0.118167	3.07884e-37	0.144784	Myeloid	Estrone	TRUE
HMDB0001405	7.50332e-38	0.181483	0.0663847	3.01819e-37	1.45091	Oligo	3-Sulfinylpyruvic acid	FALSE
HMDB0004045	7.50332e-38	0.181483	0.0663847	3.01819e-37	1.45091	Oligo	3-Sulfopyruvic acid	FALSE
HMDB0003840	6.17699e-39	0.0847338	0.0135033	9.61462e-38	2.64962	pDC	myo-Inositol 1,4,5-trisphosphate	FALSE
HMDB0002104	2.19393e-38	0.41033	0.141303	9.02791e-38	1.538	Oligo	myo-Inositol 1,4,5-trisphosphate	FALSE
HMDB0001123	4.34188e-38	0.0781781	0.0701777	6.75822e-38	0.155753	Epi	2-Aminobenzoic acid	FALSE
HMDB0001259	3.46059e-38	0.0850595	0.0664475	6.32088e-38	0.356258	Myeloid	Succinic acid semialdehyde	FALSE
HMDB0006891	2.26855e-38	0.426834	0.352466	4.92206e-38	0.276191	Fibro	3a,7a,12a-Trihydroxy-5b-24-oxocholestanoyl-CoA	FALSE
HMDB0003935	2.90585e-38	0.215486	0.188317	4.54277e-38	0.194425	Epi	3-Oxotetradecanoyl-CoA	FALSE
HMDB0003937	2.90585e-38	0.215486	0.188317	4.54277e-38	0.194425	Epi	3-Oxododecanoyl-CoA	FALSE
HMDB0003939	2.90585e-38	0.215486	0.188317	4.54277e-38	0.194425	Epi	3-Oxodecanoyl-CoA	FALSE
HMDB0003941	2.90585e-38	0.215486	0.188317	4.54277e-38	0.194425	Epi	3-Oxooctanoyl-CoA	FALSE
HMDB0006402	2.90585e-38	0.215486	0.188317	4.54277e-38	0.194425	Epi	3-Oxohexadecanoyl-CoA	FALSE
HMDB0000142	1.49757e-38	0.0832909	0.0559373	2.39344e-38	0.574346	Epi	Formic acid	FALSE
HMDB0006242	2.62271e-39	0.075491	0.0478756	1.56488e-38	0.657014	Endo	3,4-Dihydroxymandelaldehyde	FALSE
HMDB0000827	2.75017e-39	0.0861435	0.0364913	1.14484e-38	1.23919	Oligo	Stearic acid	TRUE
HMDB0003943	2.42654e-39	0.273896	0.173494	1.022e-38	0.658739	Oligo	3-Oxohexanoyl-CoA	FALSE
HMDB0000022	4.39031e-40	0.6773	0.367155	7.48443e-39	0.883408	pDC	3-Methoxytyramine	TRUE
HMDB0000819	4.39031e-40	0.6773	0.367155	7.48443e-39	0.883408	pDC	Normetanephrine	FALSE
HMDB0004063	4.39031e-40	0.6773	0.367155	7.48443e-39	0.883408	pDC	Metanephrine	FALSE
HMDB0000291	1.67287e-39	0.195924	0.108538	7.12961e-39	0.852102	Oligo	Vanillylmandelic acid	FALSE
HMDB0001999	1.62675e-39	0.107679	0.0454689	7.01659e-39	1.24379	Oligo	Eicosapentaenoic acid	TRUE
HMDB0002183	1.62675e-39	0.107679	0.0454689	7.01659e-39	1.24379	Oligo	Docosahexaenoic acid	TRUE
HMDB0002212	1.62675e-39	0.107679	0.0454689	7.01659e-39	1.24379	Oligo	Arachidic acid	FALSE
HMDB0002925	1.62675e-39	0.107679	0.0454689	7.01659e-39	1.24379	Oligo	Dihomo-gamma-linolenic acid	TRUE
HMDB0003073	1.62675e-39	0.107679	0.0454689	7.01659e-39	1.24379	Oligo	gamma-Linolenic acid	TRUE
HMDB0000223	5.55482e-40	0.0911884	0.0667509	1.23517e-39	0.450064	Fibro	Oxalacetic acid	FALSE
HMDB0000115	5.67524e-40	0.12134	0.0471632	1.04192e-39	1.36332	Myeloid	Glycolic acid	FALSE
HMDB0000673	4.41374e-41	0.0527105	0.0357543	8.77845e-40	0.559974	pDC	Linoleic acid	TRUE
HMDB0006247	2.40754e-40	0.057663	0.0139649	4.44278e-40	2.04584	Myeloid	myo-Inositol 1,4,5-trisphosphate	TRUE
HMDB0001388	1.80115e-41	0.0572228	0.039822	3.793e-40	0.523023	pDC	alpha-Linolenic acid	TRUE
HMDB0000988	1.33466e-40	0.263349	0.0848993	2.62532e-40	1.63315	NK	myo-Inositol 1,4,5-trisphosphate	FALSE
HMDB0011104	4.65685e-41	0.234625	0.0931126	2.16513e-40	1.33331	Oligo	3-Phosphoadenylylselenate	FALSE
HMDB0001313	2.85321e-41	0.336061	0.00112559	1.34401e-40	8.2219	Oligo	myo-Inositol 1,4,5-trisphosphate	FALSE
HMDB0000209	5.36282e-41	0.0373018	0.0199242	1.19993e-40	0.90472	Fibro	Phenylacetic acid	FALSE
HMDB0001488	1.49194e-41	0.250515	0.110937	9.20888e-41	1.17516	Endo	Nicotinic acid	FALSE
HMDB0002820	3.87303e-41	0.0374587	0.0199934	8.7204e-41	0.905775	Fibro	Methylimidazoleacetic acid	FALSE
HMDB0001316	9.70406e-42	0.147955	0.0170294	6.09483e-41	3.11906	Endo	myo-Inositol 1,4,5-trisphosphate	FALSE
HMDB0003712	9.46272e-42	0.160757	0.11806	6.04938e-41	0.445357	Endo	(2E)-Dodecenoyl-CoA	FALSE
HMDB0000978	1.87647e-41	0.054604	0.0396638	4.25175e-41	0.461182	Fibro	4-(2-Aminophenyl)-2,4-dioxobutanoic acid	FALSE
HMDB0000162	6.06558e-43	0.50333	0.19687	1.35717e-41	1.35426	pDC	L-Proline	FALSE
HMDB0006773	1.72098e-42	0.0989216	0.0403679	1.1202e-41	1.29308	Endo	11b-Hydroxyandrost-4-ene-3,17-dione	FALSE
HMDB0001096	3.9078e-42	0.00687637	0.00083136	8.91077e-42	3.0481	Fibro	myo-Inositol 1,4,5-trisphosphate	FALSE
HMDB0001008	3.24575e-42	0.280553	0.251297	7.44857e-42	0.158882	Fibro	Biliverdin	FALSE
HMDB0003944	3.82051e-42	0.0889671	0.0669014	7.08676e-42	0.411236	Myeloid	trans-2-Hexenoyl-CoA	FALSE
HMDB0003379	1.42524e-42	0.306751	0.12846	6.80316e-42	1.25575	Oligo	Triphosphate	FALSE
HMDB0000127	1.68583e-42	0.0241599	0.0182121	3.89372e-42	0.407717	Fibro	D-Glucuronic acid	FALSE
HMDB0002159	4.72819e-43	0.335407	0.182554	2.28742e-42	0.877591	Oligo	3a,7a-Dihydroxy-5b-cholestanoyl-CoA	FALSE
HMDB0001426	9.72117e-43	0.116997	0.102124	1.83167e-42	0.196149	Myeloid	Formaldehyde	FALSE
HMDB0000898	5.62669e-43	0.191011	0.0887834	1.30802e-42	1.10529	Fibro	1-Methylhistamine	FALSE
HMDB0000107	2.3192e-43	0.197511	0.16316	5.42662e-43	0.275646	Fibro	Galactitol	FALSE
HMDB0000646	2.3192e-43	0.197511	0.16316	5.42662e-43	0.275646	Fibro	L-Arabinose	FALSE
HMDB0000149	7.74081e-44	0.0726102	0.0160548	5.13187e-43	2.17717	Endo	myo-Inositol 1,4,5-trisphosphate	FALSE
HMDB0001425	2.94657e-43	0.00595402	0.000445465	4.77318e-43	3.74048	Epi	myo-Inositol 1,4,5-trisphosphate	FALSE
HMDB0001554	1.06872e-43	0.123329	0.0846875	2.02435e-43	0.542287	Myeloid	Xanthylic acid	FALSE
HMDB0001493	6.33217e-44	0.168418	0.12127	1.50127e-43	0.473821	Fibro	3-Methylcrotonyl-CoA	FALSE
HMDB0002704	8.14979e-44	0.0419905	0.0289044	1.33836e-43	0.538774	Epi	Iduronic acid	FALSE
HMDB0000951	7.55368e-44	0.00678179	0.000274918	1.24618e-43	4.62459	Epi	myo-Inositol 1,4,5-trisphosphate	FALSE
HMDB0001341	1.50229e-44	0.0270015	0.00756601	5.12208e-44	1.83544	Mast	myo-Inositol 1,4,5-trisphosphate	TRUE
HMDB0006260	1.0822e-44	0.183212	0.144313	2.58285e-44	0.344315	Fibro	Trans-2-all-cis-6,9,12,15,18,21-tetracosaheptaenoyl-CoA	FALSE
HMDB0004061	1.53007e-44	0.0765297	0.0650569	2.53595e-44	0.234318	Epi	3-Methoxy-4-hydroxyphenylglycolaldehyde	FALSE
HMDB0004181	1.53007e-44	0.0765297	0.0650569	2.53595e-44	0.234318	Epi	Methylimidazole acetaldehyde	FALSE
HMDB0005175	1.53007e-44	0.0765297	0.0650569	2.53595e-44	0.234318	Epi	Homovanillin	FALSE
HMDB0000960	8.13045e-45	0.295274	0.249064	1.36653e-44	0.245538	Epi	dGDP	FALSE
HMDB0000010	2.59905e-45	0.887131	0.454487	1.2746e-44	0.964908	Oligo	2-Methoxyestrone	FALSE
HMDB0000405	2.59905e-45	0.887131	0.454487	1.2746e-44	0.964908	Oligo	2-Methoxyestradiol	FALSE
HMDB0001195	3.53309e-46	0.146077	0.104818	8.66332e-46	0.478841	Fibro	Dyspropterin	FALSE
HMDB0000301	3.02803e-46	0.00387498	0.000522391	5.13761e-46	2.89099	Epi	myo-Inositol 1,4,5-trisphosphate	FALSE
HMDB0000256	1.34787e-46	0.175549	0.130684	2.59429e-46	0.425793	Myeloid	Squalene	FALSE
HMDB0002666	1.34721e-46	0.155849	0.136339	2.59429e-46	0.192954	Myeloid	Thiamine monophosphate	FALSE
HMDB0001484	9.27325e-47	0.0306793	0.00912389	2.28953e-46	1.74954	Fibro	myo-Inositol 1,4,5-trisphosphate	FALSE
HMDB0000240	4.06121e-47	0.0987481	0.0357786	2.07702e-46	1.46466	Oligo	Sulfite	FALSE
HMDB0000027	9.35223e-47	0.18554	0.155374	1.81962e-46	0.255978	Myeloid	Tetrahydrobiopterin	FALSE
HMDB0004083	4.80311e-47	0.0442249	0.0283212	1.19411e-46	0.642975	Fibro	4-(2-Amino-3-hydroxyphenyl)-2,4-dioxobutanoic acid	FALSE
HMDB0001480	5.62407e-48	0.136475	0.074003	3.94788e-47	0.882984	Endo	3-Dehydrosphinganine	FALSE
HMDB0000965	5.21183e-48	0.12136	0.0373543	2.70411e-47	1.69995	Oligo	myo-Inositol 1,4,5-trisphosphate	FALSE
HMDB0000990	6.53693e-48	0.0582143	0.0188398	2.43773e-47	1.62759	Mast	myo-Inositol 1,4,5-trisphosphate	FALSE
HMDB0001493	1.22335e-47	0.164261	0.119889	2.40637e-47	0.45429	Myeloid	3-Methylcrotonyl-CoA	FALSE
HMDB0000027	4.93152e-49	0.361135	0.155469	1.26106e-47	1.21591	pDC	Tetrahydrobiopterin	FALSE
HMDB0001423	4.68317e-48	0.033838	0.0255698	9.3143e-48	0.404201	Myeloid	Coenzyme A	FALSE
HMDB0001453	1.00225e-48	0.310049	0.124237	5.27656e-48	1.31941	Oligo	Thiocyanate	FALSE
HMDB0003840	2.54847e-48	0.0233175	0.0135721	4.36532e-48	0.780768	Epi	Phosphoroselenoic acid	FALSE
HMDB0000038	1.31465e-48	0.0800904	0.0564771	3.29122e-48	0.503965	Fibro	Dihydrobiopterin	FALSE
HMDB0006872	8.94825e-49	0.155299	0.116581	2.25597e-48	0.413717	Fibro	D-Tagatose 1,6-bisphosphate	FALSE
HMDB0000240	5.29642e-49	0.0403938	0.0361599	1.05928e-48	0.159744	Myeloid	Sulfite	FALSE
HMDB0001157	1.38844e-49	0.320465	0.183652	7.53125e-49	0.803192	Oligo	2-Methylacetoacetyl-CoA	FALSE
HMDB0001280	1.49597e-49	0.00464751	6.22486e-05	2.58724e-49	6.22227	Epi	myo-Inositol 1,4,5-trisphosphate	FALSE
HMDB0001508	1.23358e-49	0.0682294	0.0361869	2.1438e-49	0.914925	Epi	dADP	FALSE
HMDB0003935	1.48643e-50	0.231159	0.187596	3.77405e-50	0.301257	Fibro	3-Oxotetradecanoyl-CoA	FALSE
HMDB0003937	1.48643e-50	0.231159	0.187596	3.77405e-50	0.301257	Fibro	3-Oxododecanoyl-CoA	FALSE
HMDB0003939	1.48643e-50	0.231159	0.187596	3.77405e-50	0.301257	Fibro	3-Oxodecanoyl-CoA	FALSE
HMDB0003941	1.48643e-50	0.231159	0.187596	3.77405e-50	0.301257	Fibro	3-Oxooctanoyl-CoA	FALSE
HMDB0006402	1.48643e-50	0.231159	0.187596	3.77405e-50	0.301257	Fibro	3-Oxohexadecanoyl-CoA	FALSE
HMDB0001426	9.17983e-51	0.123919	0.102473	3.73452e-50	0.274152	Mast	Formaldehyde	FALSE
HMDB0000022	3.03224e-51	0.860536	0.365782	1.67006e-50	1.23425	Oligo	3-Methoxytyramine	TRUE
HMDB0000819	3.03224e-51	0.860536	0.365782	1.67006e-50	1.23425	Oligo	Normetanephrine	FALSE
HMDB0004063	3.03224e-51	0.860536	0.365782	1.67006e-50	1.23425	Oligo	Metanephrine	FALSE
HMDB0000300	6.72865e-51	0.217703	0.197359	1.17505e-50	0.141542	Epi	Uracil	TRUE
HMDB0002111	1.54397e-51	0.0737791	0.051592	8.91518e-51	0.516064	Oligo	Water	FALSE
HMDB0002054	3.38671e-51	0.180991	0.152087	5.94334e-51	0.25102	Epi	Tiglyl-CoA	FALSE
HMDB0001167	8.79491e-52	0.226173	0.13146	5.1616e-51	0.782806	Oligo	Pyruvaldehyde	FALSE
HMDB0000034	8.58297e-52	0.347833	0.295272	1.51365e-51	0.23635	Epi	Adenine	TRUE
HMDB0000112	1.65671e-52	0.255146	0.187439	1.1862e-51	0.4449	Endo	gamma-Aminobutyric acid	TRUE
HMDB0001123	1.93702e-52	0.225775	0.068859	1.17534e-51	1.71317	Oligo	myo-Inositol 1,4,5-trisphosphate	FALSE
HMDB0004259	5.06416e-52	0.0159681	0.0110636	9.01974e-52	0.529369	Epi	Acetyl-N-formyl-5-methoxykynurenamine	FALSE
HMDB0012948	5.06416e-52	0.0159681	0.0110636	9.01974e-52	0.529369	Epi	Formyl-5-hydroxykynurenamine	FALSE
HMDB0000280	4.62208e-52	0.143743	0.0975591	8.31509e-52	0.559146	Epi	Phosphoribosyl pyrophosphate	FALSE
HMDB0003871	4.11856e-52	0.0156081	0.00213011	7.44668e-52	2.87329	Epi	myo-Inositol 1,4,5-trisphosphate	FALSE
HMDB0001301	8.51052e-53	0.14551	0.0536032	5.25305e-52	1.44073	Oligo	1-Pyrroline-5-carboxylic acid	FALSE
HMDB0000240	1.4178e-52	0.0496784	0.0352307	3.73215e-52	0.495787	Fibro	Sulfite	FALSE
HMDB0001369	4.9121e-53	0.20038	0.0744205	3.08514e-52	1.42897	Oligo	Pyrroline hydroxycarboxylic acid	FALSE
HMDB0000022	1.10835e-52	0.499628	0.358536	2.93918e-52	0.478738	Fibro	3-Methoxytyramine	TRUE
HMDB0000819	1.10835e-52	0.499628	0.358536	2.93918e-52	0.478738	Fibro	Normetanephrine	FALSE
HMDB0004063	1.10835e-52	0.499628	0.358536	2.93918e-52	0.478738	Fibro	Metanephrine	FALSE
HMDB0000123	3.42823e-53	0.0565279	0.0179961	2.5047e-52	1.65128	Endo	myo-Inositol 1,4,5-trisphosphate	TRUE
HMDB0001256	8.9923e-53	0.286021	0.210731	2.43882e-52	0.44072	Fibro	Spermine	TRUE
HMDB0000134	4.53891e-54	0.19937	0.10958	3.38527e-53	0.863461	Endo	Fumaric acid	TRUE
HMDB0001318	4.37593e-55	0.0089904	0.000336528	1.19587e-54	4.73959	Fibro	myo-Inositol 1,4,5-trisphosphate	FALSE
HMDB0002178	3.43892e-55	0.0552953	0.0387491	6.24941e-55	0.512994	Epi	3a,7a,12a-Trihydroxy-5b-cholestanoyl-CoA	FALSE
HMDB0001245	2.93973e-55	0.0728285	0.0270428	6.15452e-55	1.42926	B	dCDP	FALSE
HMDB0003943	2.93416e-55	0.201101	0.170684	5.35933e-55	0.236596	Epi	3-Oxohexanoyl-CoA	FALSE
HMDB0000134	2.91725e-56	0.115213	0.113953	6.25375e-56	0.0158628	B	Fumaric acid	TRUE
HMDB0001261	2.21957e-56	0.156536	0.115782	4.5406e-56	0.435081	Myeloid	Coproporphyrinogen III	FALSE
HMDB0000256	5.26317e-57	0.545215	0.130627	3.36467e-56	2.06137	Oligo	myo-Inositol 1,4,5-trisphosphate	FALSE
HMDB0001311	3.18086e-57	0.378603	0.137001	2.07045e-56	1.4665	Oligo	D-Lactic acid	TRUE
HMDB0000089	4.34893e-57	0.0627823	0.0282493	1.19763e-56	1.15214	Fibro	Cytidine	TRUE
HMDB0000302	4.27015e-57	0.0690494	0.00296597	7.83956e-57	4.54105	Epi	myo-Inositol 1,4,5-trisphosphate	FALSE
HMDB0001261	8.67364e-58	0.165782	0.114221	1.6006e-57	0.537458	Epi	Coproporphyrinogen III	FALSE
HMDB0000244	3.59142e-58	0.132019	0.0908675	6.6618e-58	0.538907	Epi	Riboflavin	TRUE
HMDB0000132	1.19056e-58	0.300877	0.253871	2.2199e-58	0.245079	Epi	Guanine	TRUE
HMDB0000902	1.37694e-59	0.364663	0.333644	3.91225e-59	0.128253	Fibro	NAD	FALSE
HMDB0001090	1.14722e-59	0.276226	0.151012	3.28564e-59	0.871188	Fibro	(R)-5-Diphosphomevalonic acid	FALSE
HMDB0001195	9.36001e-60	0.123782	0.106759	1.93693e-59	0.213439	Myeloid	Dyspropterin	FALSE
HMDB0012715	1.06048e-60	0.464065	0.227371	8.62843e-60	1.02928	Endo	3-hydroxyoctadecanoyl-CoA	FALSE
HMDB0000965	2.06631e-60	0.0583282	0.0363332	6.05512e-60	0.682907	Fibro	Hypotaurine	FALSE
HMDB0001157	2.08039e-60	0.226858	0.180909	6.05512e-60	0.326526	Fibro	2-Methylacetoacetyl-CoA	FALSE
HMDB0003379	2.146e-61	0.178464	0.125638	6.40223e-61	0.506363	Fibro	Triphosphate	FALSE
HMDB0000619	2.99119e-61	0.082136	0.0380488	5.60653e-61	1.11016	Epi	Cholic acid	FALSE
HMDB0001330	2.36437e-61	0.0468316	0.0251761	4.94997e-61	0.895427	Myeloid	2-Amino-3-carboxymuconic acid semialdehyde	FALSE
HMDB0001167	1.90114e-62	0.193417	0.129722	1.62049e-61	0.576287	Endo	Pyruvaldehyde	FALSE
HMDB0001051	7.00241e-62	0.282056	0.211654	1.32638e-61	0.414273	Epi	Glyceraldehyde	FALSE
HMDB0000142	1.9015e-62	0.192571	0.0577627	1.28441e-61	1.73718	Oligo	myo-Inositol 1,4,5-trisphosphate	FALSE
HMDB0000015	3.6436e-62	0.0054353	0.0005336	6.93834e-62	3.34853	Epi	myo-Inositol 1,4,5-trisphosphate	FALSE
HMDB0000016	3.6436e-62	0.0054353	0.0005336	6.93834e-62	3.34853	Epi	myo-Inositol 1,4,5-trisphosphate	FALSE
HMDB0000036	3.51029e-62	0.00755418	0.000285474	6.75637e-62	4.72584	Epi	myo-Inositol 1,4,5-trisphosphate	FALSE
HMDB0000138	3.51029e-62	0.00755418	0.000285474	6.75637e-62	4.72584	Epi	myo-Inositol 1,4,5-trisphosphate	FALSE
HMDB0000637	3.51029e-62	0.00755418	0.000285474	6.75637e-62	4.72584	Epi	myo-Inositol 1,4,5-trisphosphate	FALSE
HMDB0000134	1.50539e-62	0.15571	0.109172	4.52882e-62	0.512259	Fibro	Fumaric acid	TRUE
HMDB0000673	1.48849e-62	0.0459084	0.0349355	4.51592e-62	0.394063	Fibro	Linoleic acid	TRUE
HMDB0000132	3.82718e-63	0.303062	0.253502	8.10728e-63	0.257616	Myeloid	Guanine	TRUE
HMDB0001480	1.8508e-63	0.086351	0.0756221	3.94396e-63	0.191404	Myeloid	3-Dehydrosphinganine	FALSE
HMDB0001967	3.88712e-64	0.0822986	0.0525736	3.39412e-63	0.646529	Endo	Carbon dioxide	FALSE
HMDB0000252	8.19565e-64	0.119756	0.083103	1.6033e-63	0.527132	Epi	Sphingosine	FALSE
HMDB0006889	7.38498e-65	0.226239	0.0668247	5.28764e-64	1.75939	Oligo	myo-Inositol 1,4,5-trisphosphate	FALSE
HMDB0001335	4.86665e-65	0.156838	0.037854	4.35565e-64	2.05075	Endo	myo-Inositol 1,4,5-trisphosphate	FALSE
HMDB0002159	2.1059e-64	0.218378	0.179323	4.14238e-64	0.284269	Epi	3a,7a-Dihydroxy-5b-cholestanoyl-CoA	FALSE
HMDB0000005	1.1854e-64	0.331434	0.285168	3.62711e-64	0.216909	Fibro	2-Ketobutyric acid	FALSE
HMDB0000574	1.60608e-65	0.105637	0.0330737	1.4743e-64	1.67536	Endo	myo-Inositol 1,4,5-trisphosphate	TRUE
HMDB0000286	2.18051e-66	0.426122	0.315362	4.67438e-66	0.43426	Myeloid	Uridine diphosphate glucose	TRUE
HMDB0000044	3.33225e-67	0.567843	0.245791	2.4853e-66	1.20806	Oligo	Ascorbic acid	FALSE
HMDB0002054	5.45121e-67	0.195337	0.151598	1.68236e-66	0.365719	Fibro	Tiglyl-CoA	FALSE
HMDB0001453	1.01446e-67	0.144308	0.124273	2.18781e-67	0.215643	Myeloid	Thiocyanate	FALSE
HMDB0000220	3.68427e-68	0.0518711	0.0244398	7.99376e-68	1.0857	Myeloid	Palmitic acid	TRUE
HMDB0003712	2.48179e-68	0.140106	0.11687	5.41756e-68	0.261621	Myeloid	(2E)-Dodecenoyl-CoA	FALSE
HMDB0002307	1.52285e-68	0.260103	0.199928	4.74069e-68	0.3796	Fibro	Acrylyl-CoA	FALSE
HMDB0001058	1.54941e-68	0.122852	0.0751789	3.06458e-68	0.708521	Epi	Fructose 1,6-bisphosphate	FALSE
HMDB0001388	9.16716e-69	0.051571	0.0388232	2.87881e-68	0.409641	Fibro	alpha-Linolenic acid	TRUE
HMDB0002158	8.62681e-69	0.183389	0.146205	1.89472e-68	0.326916	Myeloid	Coproporphyrinogen I	FALSE
HMDB0000042	5.63319e-70	0.0767367	0.0515545	5.30706e-69	0.573818	Endo	Acetic acid	FALSE
HMDB0001294	2.01994e-69	0.0599255	0.0449457	4.46381e-69	0.414986	Myeloid	2,3-Diphosphoglyceric acid	FALSE
HMDB0000038	7.70772e-70	0.0831607	0.0549155	1.71389e-69	0.598687	Myeloid	Dihydrobiopterin	FALSE
HMDB0001301	2.27923e-70	0.080109	0.0520612	7.35103e-70	0.621757	Fibro	1-Pyrroline-5-carboxylic acid	FALSE
HMDB0000145	1.13637e-70	0.171287	0.115269	5.98267e-70	0.571403	Mast	Estrone	TRUE
HMDB0001509	1.7962e-70	0.00455173	0.00127219	3.57245e-70	1.8391	Epi	myo-Inositol 1,4,5-trisphosphate	FALSE
HMDB0001022	5.55646e-71	0.082694	0.0181886	1.80837e-70	2.18475	Fibro	myo-Inositol 1,4,5-trisphosphate	FALSE
HMDB0004119	3.49856e-71	0.116672	0.083627	7.82802e-71	0.48042	Myeloid	Selenohomocysteine	FALSE
HMDB0001422	1.3658e-71	0.0464394	0.0254962	3.09466e-71	0.86507	Myeloid	3-Hydroxy-N6,N6,N6-trimethyl-L-lysine	FALSE
HMDB0001369	3.94108e-72	0.11134	0.0722363	1.30639e-71	0.624181	Fibro	Pyrroline hydroxycarboxylic acid	FALSE
HMDB0003585	2.50714e-72	0.0243709	0.0115302	5.01428e-72	1.07975	Epi	Thiocysteine	FALSE
HMDB0000169	6.43499e-74	0.111925	0.0264658	2.0943e-72	2.08033	pDC	myo-Inositol 1,4,5-trisphosphate	TRUE
HMDB0000699	4.64048e-73	0.263953	0.194181	9.3331e-73	0.442882	Epi	1-Methylnicotinamide	FALSE
HMDB0001245	2.76984e-73	0.0800639	0.0258212	8.8536e-73	1.6326	T	myo-Inositol 1,4,5-trisphosphate	FALSE
HMDB0000042	9.34601e-74	0.121384	0.0517336	7.11888e-73	1.2304	Oligo	Acetic acid	FALSE
HMDB0001202	1.41593e-74	0.272815	0.0285024	5.06903e-73	3.25877	pDC	myo-Inositol 1,4,5-trisphosphate	FALSE
HMDB0000222	2.07873e-73	0.0609485	0.0458411	4.20443e-73	0.41095	Epi	Palmitoylcarnitine	FALSE
HMDB0006454	3.49661e-74	0.0668815	0.0242423	1.16989e-73	1.46408	Fibro	L-2-Amino-3-oxobutanoic acid	FALSE
HMDB0000962	1.75948e-74	0.162847	0.127583	3.57894e-74	0.352084	Epi	Lipoamide	FALSE
HMDB0001388	1.67089e-75	0.0484438	0.038788	3.81006e-75	0.320702	Myeloid	alpha-Linolenic acid	TRUE
HMDB0002307	1.24147e-75	0.246933	0.199493	2.84902e-75	0.307778	Myeloid	Acrylyl-CoA	FALSE
HMDB0001121	2.97407e-76	0.267463	0.138348	2.36604e-75	0.95104	Oligo	N-Acetyl-D-mannosamine 6-phosphate	FALSE
HMDB0001564	7.02298e-76	0.028691	0.00294797	1.4367e-75	3.2828	Epi	myo-Inositol 1,4,5-trisphosphate	FALSE
HMDB0001201	2.90931e-76	0.0350049	0.00949892	6.71956e-76	1.88172	Myeloid	myo-Inositol 1,4,5-trisphosphate	FALSE
HMDB0001269	4.88806e-77	0.354792	0.0122161	3.9771e-76	4.86012	Oligo	myo-Inositol 1,4,5-trisphosphate	FALSE
HMDB0001993	8.96928e-77	0.0609596	0.026703	3.0875e-76	1.19085	Fibro	7a-Hydroxy-cholestene-3-one	FALSE
HMDB0012715	4.82442e-77	0.341305	0.227209	1.67684e-76	0.58704	Fibro	3-hydroxyoctadecanoyl-CoA	FALSE
HMDB0000053	4.84142e-79	0.0454782	0.0403533	1.12547e-78	0.172491	Myeloid	Androstenedione	TRUE
HMDB0000673	4.65011e-79	0.0471329	0.034244	1.08806e-78	0.460882	Myeloid	Linoleic acid	TRUE
HMDB0000169	2.46088e-80	0.140292	0.0264419	2.09761e-79	2.40754	Oligo	myo-Inositol 1,4,5-trisphosphate	TRUE
HMDB0011104	1.62106e-80	0.231771	0.0880541	1.61205e-79	1.39624	Endo	3-Phosphoadenylylselenate	FALSE
HMDB0001256	2.68087e-80	0.287471	0.20716	5.57995e-80	0.472671	Epi	Spermine	TRUE
HMDB0001453	3.96303e-81	0.179045	0.120973	1.4331e-80	0.565631	Fibro	Thiocyanate	FALSE
HMDB0003943	2.3447e-81	0.219092	0.169823	8.56532e-81	0.367505	Fibro	3-Oxohexanoyl-CoA	FALSE
HMDB0000828	5.67306e-82	0.0385515	0.0200887	1.18769e-81	0.940406	Epi	Ureidosuccinic acid	FALSE
HMDB0002054	1.34906e-82	0.188609	0.150801	3.17739e-82	0.322744	Myeloid	Tiglyl-CoA	FALSE
HMDB0002111	1.40263e-83	0.060744	0.0511358	7.60819e-83	0.248408	Mast	Water	FALSE
HMDB0001232	3.22644e-84	0.113516	0.0468331	2.88767e-83	1.2773	Oligo	4-Nitrophenol	FALSE
HMDB0001023	2.62339e-85	0.184587	0.0381265	2.40814e-84	2.27544	Oligo	myo-Inositol 1,4,5-trisphosphate	FALSE
HMDB0004077	5.34064e-85	0.136512	0.0828468	2.01258e-84	0.720506	Fibro	4,6-Dihydroxyquinoline	FALSE
HMDB0000902	4.8748e-85	0.357468	0.333488	1.15575e-84	0.100179	Myeloid	NAD	FALSE
HMDB0001232	1.83724e-86	0.0858136	0.0458578	1.87924e-85	0.904038	Endo	4-Nitrophenol	FALSE
HMDB0003224	7.38731e-86	0.0373576	0.0211046	1.55568e-85	0.823842	Epi	Deoxyribose	FALSE
HMDB0000164	8.99372e-87	0.189592	0.0619915	9.46985e-86	1.61275	Endo	myo-Inositol 1,4,5-trisphosphate	FALSE
HMDB0000988	7.24213e-87	0.760776	0.10026	6.82285e-86	2.92372	Oligo	myo-Inositol 1,4,5-trisphosphate	FALSE
HMDB0000119	3.80769e-87	0.127607	0.0265838	3.68419e-86	2.26309	Oligo	myo-Inositol 1,4,5-trisphosphate	FALSE
HMDB0001403	2.69819e-88	0.847249	0.279475	1.37993e-86	1.60007	pDC	myo-Inositol 1,4,5-trisphosphate	TRUE
HMDB0002704	1.309e-87	0.0739106	0.0256474	5.03895e-87	1.52697	Fibro	myo-Inositol 1,4,5-trisphosphate	FALSE
HMDB0000034	5.00521e-88	0.364904	0.29239	1.21072e-87	0.319622	Myeloid	Adenine	TRUE
HMDB0004077	2.18048e-89	0.202841	0.0824641	2.5181e-88	1.29851	Endo	4,6-Dihydroxyquinoline	FALSE
HMDB0003337	5.2152e-89	0.187416	0.0653205	2.02939e-88	1.52064	Fibro	myo-Inositol 1,4,5-trisphosphate	FALSE
HMDB0001480	2.53812e-90	0.237736	0.0745994	2.52402e-89	1.67213	Oligo	myo-Inositol 1,4,5-trisphosphate	FALSE
HMDB0001228	3.23838e-90	0.091135	0.0382261	1.274e-89	1.25345	Fibro	L-Glutamic acid 5-phosphate	FALSE
HMDB0000032	6.5595e-92	0.298079	0.0746315	6.70944e-91	1.99784	Oligo	myo-Inositol 1,4,5-trisphosphate	FALSE
HMDB0006773	6.71834e-92	0.11115	0.0371276	4.07655e-91	1.58195	Mast	myo-Inositol 1,4,5-trisphosphate	FALSE
HMDB0003948	3.55797e-92	0.158407	0.11717	1.43118e-91	0.435034	Fibro	(2E)-Decenoyl-CoA	FALSE
HMDB0003949	3.55797e-92	0.158407	0.11717	1.43118e-91	0.435034	Fibro	(2E)-Octenoyl-CoA	FALSE
HMDB0002103	3.39739e-92	0.156733	0.0855095	1.39801e-91	0.874155	Fibro	27-Hydroxycholesterol	TRUE
HMDB0000126	5.95186e-92	0.103291	0.0712327	1.26081e-91	0.5361	Epi	Glycerol 3-phosphate	FALSE
HMDB0000280	2.67792e-92	0.158436	0.0950785	6.52174e-92	0.736706	Myeloid	Phosphoribosyl pyrophosphate	FALSE
HMDB0001261	1.39072e-92	0.22254	0.109627	5.78926e-92	1.02147	Fibro	Coproporphyrinogen III	FALSE
HMDB0015531	4.84745e-93	1.13311	0.914098	5.10408e-92	0.309867	Oligo	Iron	TRUE
HMDB0000174	1.20655e-92	0.177609	0.105221	5.08171e-92	0.755287	Fibro	L-Fucose	FALSE
HMDB0000491	2.25266e-92	0.0670876	0.0348723	4.82905e-92	0.943966	Epi	3-Methyl-2-oxovaleric acid	FALSE
HMDB0000149	7.94852e-93	0.0575499	0.0143123	3.38759e-92	2.00756	Fibro	myo-Inositol 1,4,5-trisphosphate	FALSE
HMDB0004058	2.63998e-94	0.669926	0.523481	6.47337e-94	0.355865	Myeloid	5,6-Dihydroxyindole	FALSE
HMDB0011118	1.65207e-94	0.0746811	0.0111284	4.0789e-94	2.7465	Myeloid	myo-Inositol 1,4,5-trisphosphate	FALSE
HMDB0003948	1.02318e-94	0.15066	0.116656	2.21999e-94	0.369042	Epi	(2E)-Decenoyl-CoA	FALSE
HMDB0003949	1.02318e-94	0.15066	0.116656	2.21999e-94	0.369042	Epi	(2E)-Octenoyl-CoA	FALSE
HMDB0000010	5.11548e-96	0.635137	0.440557	2.20644e-95	0.527738	Fibro	2-Methoxyestrone	FALSE
HMDB0000405	5.11548e-96	0.635137	0.440557	2.20644e-95	0.527738	Fibro	2-Methoxyestradiol	FALSE
HMDB0000224	2.22487e-96	0.0503795	0.0224982	5.56995e-96	1.16302	Myeloid	O-Phosphoethanolamine	FALSE
HMDB0011123	6.80517e-97	0.121	0.0740867	3.00771e-96	0.707723	Fibro	trans,cis-Lauro-2,6-dienoyl-CoA	FALSE
HMDB0000005	6.6606e-97	0.338562	0.281921	1.67922e-96	0.264132	Myeloid	2-Ketobutyric acid	FALSE
HMDB0011104	7.24714e-97	0.131963	0.0891615	1.5917e-96	0.565642	Epi	3-Phosphoadenylylselenate	FALSE
HMDB0000223	1.09838e-97	0.0997382	0.0642278	2.42728e-97	0.63495	Epi	Oxalacetic acid	FALSE
HMDB0001052	8.72365e-98	0.228111	0.12075	2.23076e-97	0.917719	Myeloid	(S)-3-Hydroxyisobutyryl-CoA	FALSE
HMDB0003948	5.24507e-98	0.14953	0.116846	1.35089e-97	0.355822	Myeloid	(2E)-Decenoyl-CoA	FALSE
HMDB0003949	5.24507e-98	0.14953	0.116846	1.35089e-97	0.355822	Myeloid	(2E)-Octenoyl-CoA	FALSE
HMDB0001870	7.46882e-99	0.271406	0.100845	8.91279e-98	1.42831	Oligo	Benzoic acid	FALSE
HMDB0000056	7.82511e-100	0.114827	0.0598512	9.33796e-99	0.940016	Endo	beta-Alanine	FALSE
HMDB0004586	5.52581e-100	0.298915	0.173566	6.82152e-99	0.78425	Endo	Perillic acid	FALSE
HMDB0006235	4.86913e-100	0.435057	0.00234371	6.01086e-99	7.53627	Oligo	myo-Inositol 1,4,5-trisphosphate	FALSE
HMDB0000660	1.81643e-100	0.195014	0.0596603	2.32244e-99	1.70874	Oligo	myo-Inositol 1,4,5-trisphosphate	TRUE
HMDB0000601	4.58099e-101	0.532273	0.0987517	6.07406e-100	2.43029	Oligo	myo-Inositol 1,4,5-trisphosphate	FALSE
HMDB0001295	1.32519e-100	0.129764	0.0522243	3.4629e-100	1.31309	Myeloid	2-Hydroxyphytanoyl-CoA	FALSE
HMDB0001554	4.65223e-101	0.165343	0.0813066	2.08187e-100	1.02401	Fibro	Xanthylic acid	FALSE
HMDB0011134	4.39128e-101	0.330613	0.260342	9.76447e-101	0.344734	Epi	5-HETE	FALSE
HMDB0006260	1.53609e-101	0.185954	0.142131	4.04353e-101	0.38772	Myeloid	Trans-2-all-cis-6,9,12,15,18,21-tetracosaheptaenoyl-CoA	FALSE
HMDB0000149	1.05248e-102	0.174993	0.0164231	1.44918e-101	3.4135	Oligo	myo-Inositol 1,4,5-trisphosphate	FALSE
HMDB0001058	2.20497e-102	0.143919	0.0746809	9.99215e-102	0.946446	Fibro	Fructose 1,6-bisphosphate	FALSE
HMDB0001062	2.55319e-102	0.0741674	0.0252126	6.77068e-102	1.55664	Myeloid	myo-Inositol 1,4,5-trisphosphate	FALSE
HMDB0003767	9.41986e-104	0.102502	0.0287406	1.29704e-102	1.83448	Endo	myo-Inositol 1,4,5-trisphosphate	FALSE
HMDB0003791	9.41986e-104	0.102502	0.0287406	1.29704e-102	1.83448	Endo	myo-Inositol 1,4,5-trisphosphate	FALSE
HMDB0006236	9.41986e-104	0.102502	0.0287406	1.29704e-102	1.83448	Endo	myo-Inositol 1,4,5-trisphosphate	FALSE
HMDB0001295	2.18861e-103	0.146631	0.0493766	4.89701e-103	1.57029	Epi	myo-Inositol 1,4,5-trisphosphate	FALSE
HMDB0004061	2.64609e-104	0.197298	0.0597363	4.1187e-103	1.72369	Endo	myo-Inositol 1,4,5-trisphosphate	FALSE
HMDB0004181	2.64609e-104	0.197298	0.0597363	4.1187e-103	1.72369	Endo	myo-Inositol 1,4,5-trisphosphate	FALSE
HMDB0005175	2.64609e-104	0.197298	0.0597363	4.1187e-103	1.72369	Endo	myo-Inositol 1,4,5-trisphosphate	FALSE
HMDB0001361	5.86953e-104	0.320001	0.22948	2.69396e-103	0.479709	Fibro	Carbon monoxide	FALSE
HMDB0000089	7.03496e-104	0.0651445	0.0263249	1.58397e-103	1.30722	Epi	Cytidine	TRUE
HMDB0001059	2.46463e-104	0.0344129	0.00315163	6.5846e-104	3.44878	Myeloid	myo-Inositol 1,4,5-trisphosphate	FALSE
HMDB0000669	5.51421e-105	0.0175156	0.000636158	2.56375e-104	4.78311	Fibro	myo-Inositol 1,4,5-trisphosphate	FALSE
HMDB0003945	1.1022e-104	0.177444	0.13882	2.49738e-104	0.354153	Epi	(2E)-Hexadecenoyl-CoA	FALSE
HMDB0000742	1.88454e-105	0.132626	0.0983414	5.07268e-105	0.431491	Myeloid	Homocysteine	FALSE
HMDB0000601	6.42014e-107	0.217901	0.0921797	3.02423e-106	1.24115	Fibro	Coprocholic acid	FALSE
HMDB0000162	9.96589e-110	0.622134	0.180838	1.78389e-108	1.78253	Endo	myo-Inositol 1,4,5-trisphosphate	FALSE
HMDB0001217	3.68277e-110	0.0790286	0.0504182	8.39764e-110	0.648429	Epi	4alpha-Methylzymosterol	FALSE
HMDB0000142	7.68639e-111	0.109067	0.0540174	3.66897e-110	1.01372	Fibro	Formic acid	FALSE
HMDB0004119	4.0335e-111	0.159491	0.0799134	1.95134e-110	0.996965	Fibro	Selenohomocysteine	FALSE
HMDB0001157	3.81352e-111	0.23269	0.177895	8.75155e-111	0.387386	Epi	2-Methylacetoacetyl-CoA	FALSE
HMDB0000201	6.01875e-112	0.10118	0.0368324	2.95166e-111	1.45787	Fibro	L-Acetylcarnitine	FALSE
HMDB0000222	6.5359e-112	0.0710021	0.0441437	1.78615e-111	0.685655	Myeloid	Palmitoylcarnitine	FALSE
HMDB0000763	6.43774e-114	0.215311	0.125918	1.2804e-112	0.773938	Endo	5-Hydroxyindoleacetic acid	FALSE
HMDB0002666	2.76875e-115	0.240322	0.12708	1.37669e-114	0.919235	Fibro	Thiamine monophosphate	FALSE
HMDB0001480	1.79487e-115	0.11591	0.0725472	9.05019e-115	0.676019	Fibro	3-Dehydrosphinganine	FALSE
HMDB0000965	3.1855e-115	0.0534434	0.0361862	7.40526e-115	0.562572	Epi	Hypotaurine	FALSE
HMDB0000961	2.9618e-115	0.211824	0.119066	6.93023e-115	0.8311	Epi	Farnesyl pyrophosphate	FALSE
HMDB0011104	2.35138e-116	0.157108	0.0879706	1.20256e-115	0.83666	Fibro	3-Phosphoadenylylselenate	FALSE
HMDB0000112	3.01949e-116	0.238716	0.182796	7.1117e-116	0.38506	Epi	gamma-Aminobutyric acid	TRUE
HMDB0001551	1.43403e-116	0.0913597	0.0145361	3.39989e-116	2.65192	Epi	myo-Inositol 1,4,5-trisphosphate	FALSE
HMDB0000002	3.22603e-117	0.258423	0.1857	7.69947e-117	0.476763	Epi	1,3-Diaminopropane	FALSE
HMDB0006555	2.10174e-117	0.303338	0.224761	5.04982e-117	0.43253	Epi	dIMP	FALSE
HMDB0000207	1.23524e-118	0.121369	0.0335627	1.76886e-117	1.85447	Oligo	myo-Inositol 1,4,5-trisphosphate	TRUE
HMDB0001201	3.71141e-118	0.0387697	0.00886329	1.70344e-117	2.12902	NK	myo-Inositol 1,4,5-trisphosphate	FALSE
HMDB0001553	8.8981e-119	0.239163	0.147968	2.4504e-118	0.692702	Myeloid	2-Oxo-4-methylthiobutanoic acid	FALSE
HMDB0000197	3.63471e-120	0.258373	0.147804	7.65428e-119	0.805765	Endo	Indoleacetic acid	FALSE
HMDB0000663	3.63471e-120	0.258373	0.147804	7.65428e-119	0.805765	Endo	Glucaric acid	FALSE
HMDB0002024	3.63471e-120	0.258373	0.147804	7.65428e-119	0.805765	Endo	Imidazoleacetic acid	FALSE
HMDB0003681	3.63471e-120	0.258373	0.147804	7.65428e-119	0.805765	Endo	4-Acetamidobutanoic acid	FALSE
HMDB0001167	2.33751e-119	0.170394	0.126632	5.65425e-119	0.428232	Epi	Pyruvaldehyde	FALSE
HMDB0000118	5.74079e-120	0.145926	0.0899185	2.97856e-119	0.698552	Fibro	Homovanillic acid	FALSE
HMDB0001161	4.1842e-121	0.258373	0.146942	1.15226e-119	0.814204	Endo	4-Trimethylammoniobutanoic acid	FALSE
HMDB0000189	1.88444e-120	0.109301	0.046685	9.92103e-120	1.22727	Fibro	Inosine triphosphate	FALSE
HMDB0000207	1.17317e-120	0.0729009	0.0314714	9.54531e-120	1.2119	Mast	Oleic acid	TRUE
HMDB0006891	3.64042e-121	0.473913	0.341232	8.86579e-121	0.473867	Epi	3a,7a,12a-Trihydroxy-5b-24-oxocholestanoyl-CoA	FALSE
HMDB0000234	3.7397e-122	0.051728	0.0258681	1.03784e-121	0.999773	Myeloid	Testosterone	TRUE
HMDB0006555	2.31997e-122	0.301582	0.225058	6.48865e-122	0.422256	Myeloid	dIMP	FALSE
HMDB0002158	2.87896e-123	0.259272	0.138719	1.53831e-122	0.902302	Fibro	Coproporphyrinogen I	FALSE
HMDB0001018	4.17233e-123	0.185478	0.0924981	1.02308e-122	1.00375	Epi	UDP-D-Xylose	FALSE
HMDB0006556	1.05956e-123	0.0151791	0.00462147	2.61601e-123	1.71567	Epi	myo-Inositol 1,4,5-trisphosphate	FALSE
HMDB0000660	2.67397e-125	0.0966325	0.0559128	6.64779e-125	0.789329	Epi	D-Fructose	TRUE
HMDB0001341	2.4418e-126	0.0305714	0.00558786	1.24881e-125	2.45182	NK	myo-Inositol 1,4,5-trisphosphate	TRUE
HMDB0003712	1.80135e-128	0.162109	0.115226	9.77097e-128	0.492494	Fibro	(2E)-Dodecenoyl-CoA	FALSE
HMDB0000291	4.64464e-129	0.157195	0.104271	2.55813e-128	0.592213	Fibro	Vanillylmandelic acid	FALSE
HMDB0000517	4.37144e-129	0.0936629	0.0264955	1.10209e-128	1.82173	Epi	myo-Inositol 1,4,5-trisphosphate	TRUE
HMDB0000510	2.2564e-131	0.0400766	0.0165215	5.72903e-131	1.27841	Epi	Aminoadipic acid	FALSE
HMDB0003474	6.48438e-132	0.0195255	0.00056084	1.65815e-131	5.12163	Epi	myo-Inositol 1,4,5-trisphosphate	FALSE
HMDB0000127	1.09651e-132	0.0266284	0.0175326	2.82412e-132	0.602925	Epi	D-Glucuronic acid	FALSE
HMDB0000038	4.99435e-133	0.105797	0.0510937	1.29563e-132	1.05008	Epi	Dihydrobiopterin	FALSE
HMDB0002103	4.58819e-136	0.414544	0.0879556	7.14161e-135	2.23668	Oligo	myo-Inositol 1,4,5-trisphosphate	TRUE
HMDB0001480	3.91185e-136	0.100825	0.0731784	1.02222e-135	0.46236	Epi	3-Dehydrosphinganine	FALSE
HMDB0002158	2.92259e-136	0.214822	0.140898	7.6933e-136	0.608493	Epi	Coproporphyrinogen I	FALSE
HMDB0000149	3.72624e-137	0.0603645	0.0119269	1.05039e-136	2.33948	Myeloid	myo-Inositol 1,4,5-trisphosphate	FALSE
HMDB0011134	1.12732e-138	0.453197	0.266625	8.07163e-137	0.765326	pDC	5-HETE	FALSE
HMDB0000978	2.88951e-137	0.0546224	0.0390007	7.66254e-137	0.485992	Epi	4-(2-Aminophenyl)-2,4-dioxobutanoic acid	FALSE
HMDB0006891	1.78314e-137	0.470927	0.341736	5.06638e-137	0.462619	Myeloid	3a,7a,12a-Trihydroxy-5b-24-oxocholestanoyl-CoA	FALSE
HMDB0006228	8.88768e-138	0.0152399	0.00050461	2.37447e-137	4.91654	Epi	myo-Inositol 1,4,5-trisphosphate	FALSE
HMDB0000097	1.07093e-139	0.109653	0.0494618	5.99051e-139	1.14857	Fibro	Choline	TRUE
HMDB0000202	7.56401e-142	0.258373	0.127765	2.46174e-140	1.01596	Endo	Methylmalonic acid	FALSE
HMDB0001338	1.54313e-141	0.137825	0.0329492	4.1537e-141	2.06452	Epi	myo-Inositol 1,4,5-trisphosphate	FALSE
HMDB0001533	3.45732e-143	0.299495	0.000278296	5.626e-142	10.0717	Oligo	myo-Inositol 1,4,5-trisphosphate	FALSE
HMDB0001311	1.64721e-143	0.195308	0.13161	4.46743e-143	0.569482	Epi	D-Lactic acid	TRUE
HMDB0004058	1.10754e-143	0.738031	0.511982	3.0267e-143	0.527586	Epi	5,6-Dihydroxyindole	FALSE
HMDB0003945	1.03083e-143	0.182967	0.137888	2.95229e-143	0.408089	Myeloid	(2E)-Hexadecenoyl-CoA	FALSE
HMDB0006872	1.69402e-144	0.157684	0.114468	4.89081e-144	0.462097	Myeloid	D-Tagatose 1,6-bisphosphate	FALSE
HMDB0006872	1.36905e-144	0.170643	0.11228	3.77015e-144	0.603889	Epi	D-Tagatose 1,6-bisphosphate	FALSE
HMDB0003337	1.84795e-146	0.170498	0.0699019	1.78801e-145	1.28636	Mast	Oxidized glutathione	FALSE
HMDB0000022	3.77343e-146	0.559028	0.342274	1.0472e-145	0.707768	Epi	3-Methoxytyramine	TRUE
HMDB0000819	3.77343e-146	0.559028	0.342274	1.0472e-145	0.707768	Epi	Normetanephrine	FALSE
HMDB0004063	3.77343e-146	0.559028	0.342274	1.0472e-145	0.707768	Epi	Metanephrine	FALSE
HMDB0001322	8.90982e-147	0.123808	0.0468056	2.59326e-146	1.40335	Myeloid	Oleoyl-CoA	FALSE
HMDB0000121	7.51222e-148	0.0583557	0.0314059	2.13442e-147	0.89384	Epi	Folic acid	TRUE
HMDB0000060	8.16605e-149	0.0568007	0.0082312	4.79253e-148	2.78673	Fibro	myo-Inositol 1,4,5-trisphosphate	FALSE
HMDB0001439	2.55373e-149	0.175223	0.112042	7.31388e-149	0.645154	Epi	Phosphoribosyl formamidocarboxamide	FALSE
HMDB0001351	9.07511e-150	0.0797092	0.0241242	2.66302e-149	1.72427	Myeloid	myo-Inositol 1,4,5-trisphosphate	FALSE
HMDB0012715	6.05784e-152	0.560399	0.209978	6.37855e-151	1.41622	Mast	3-hydroxyoctadecanoyl-CoA	FALSE
HMDB0000174	4.58055e-154	0.177738	0.102001	1.32245e-153	0.801173	Epi	L-Fucose	FALSE
HMDB0001508	1.72034e-154	0.0850796	0.0333421	5.08992e-154	1.35147	Myeloid	dADP	FALSE
HMDB0006334	1.43795e-155	0.577011	0.103885	2.57392e-154	2.47361	Oligo	myo-Inositol 1,4,5-trisphosphate	FALSE
HMDB0000742	8.77521e-156	0.178861	0.0942724	5.23588e-155	0.92393	Fibro	Homocysteine	FALSE
HMDB0002369	3.66193e-158	0.24493	0.0939654	4.09678e-157	1.38217	Mast	9-cis-Retinoic acid	TRUE
HMDB0006219	3.66193e-158	0.24493	0.0939654	4.09678e-157	1.38217	Mast	13-cis-Retinoic acid	TRUE
HMDB0001059	7.75913e-160	0.225734	0.00417347	1.46198e-158	5.75724	Oligo	myo-Inositol 1,4,5-trisphosphate	FALSE
HMDB0000854	5.88655e-160	0.0471582	0.00236322	1.17077e-158	4.31868	Oligo	myo-Inositol 1,4,5-trisphosphate	FALSE
HMDB0000201	2.0641e-159	0.0779998	0.0379032	6.0077e-159	1.04115	Epi	L-Acetylcarnitine	FALSE
HMDB0001852	6.50297e-161	0.244875	0.0930487	7.76021e-160	1.39599	Mast	all-trans-Retinoic acid	TRUE
HMDB0012715	6.28946e-161	0.320162	0.225738	1.86085e-160	0.504151	Epi	3-hydroxyoctadecanoyl-CoA	FALSE
HMDB0001967	1.17419e-163	0.129965	0.0528657	2.47271e-162	1.29772	Oligo	Carbon dioxide	FALSE
HMDB0000962	3.18407e-163	0.191062	0.122819	9.49914e-163	0.637506	Myeloid	Lipoamide	FALSE
HMDB0003529	1.14618e-164	0.216345	0.0377642	2.56458e-163	2.51825	Oligo	myo-Inositol 1,4,5-trisphosphate	FALSE
HMDB0003767	1.70763e-164	0.110351	0.023186	1.05402e-163	2.25078	Fibro	myo-Inositol 1,4,5-trisphosphate	FALSE
HMDB0003791	1.70763e-164	0.110351	0.023186	1.05402e-163	2.25078	Fibro	myo-Inositol 1,4,5-trisphosphate	FALSE
HMDB0006236	1.70763e-164	0.110351	0.023186	1.05402e-163	2.25078	Fibro	myo-Inositol 1,4,5-trisphosphate	FALSE
HMDB0001967	9.97402e-166	0.0706549	0.0512833	3.00059e-165	0.462301	Myeloid	Carbon dioxide	FALSE
HMDB0000641	1.0511e-166	1.0148	0.314561	2.50863e-165	1.68979	Oligo	myo-Inositol 1,4,5-trisphosphate	TRUE
HMDB0000005	1.50021e-166	0.347933	0.280339	1.16756e-165	0.31164	T	2-Ketobutyric acid	FALSE
HMDB0001565	3.128e-168	0.120995	0.011488	2.79956e-166	3.39675	pDC	myo-Inositol 1,4,5-trisphosphate	FALSE
HMDB0000961	2.2547e-168	0.402207	0.118051	1.00898e-166	1.76852	Endo	myo-Inositol 1,4,5-trisphosphate	FALSE
HMDB0001532	4.71082e-168	0.0826258	0.00589171	3.1231e-167	3.80984	Fibro	myo-Inositol 1,4,5-trisphosphate	FALSE
HMDB0000149	1.01156e-169	0.173394	0.0156539	1.20712e-167	3.46947	pDC	myo-Inositol 1,4,5-trisphosphate	FALSE
HMDB0000042	8.18429e-169	0.0849671	0.0489955	5.52825e-168	0.794255	Fibro	Acetic acid	FALSE
HMDB0000374	1.584e-168	0.0571851	0.0145362	4.72559e-168	1.97599	Epi	myo-Inositol 1,4,5-trisphosphate	FALSE
HMDB0001031	1.68161e-169	0.100044	0.045888	5.10183e-169	1.12444	Myeloid	Deoxyribose 5-phosphate	FALSE
HMDB0002829	1.14729e-169	0.00414122	0.000287725	3.45153e-169	3.84729	Epi	myo-Inositol 1,4,5-trisphosphate	FALSE
HMDB0003141	1.14729e-169	0.00414122	0.000287725	3.45153e-169	3.84729	Epi	myo-Inositol 1,4,5-trisphosphate	FALSE
HMDB0003193	1.14729e-169	0.00414122	0.000287725	3.45153e-169	3.84729	Epi	myo-Inositol 1,4,5-trisphosphate	FALSE
HMDB0004483	1.14729e-169	0.00414122	0.000287725	3.45153e-169	3.84729	Epi	myo-Inositol 1,4,5-trisphosphate	FALSE
HMDB0004484	1.14729e-169	0.00414122	0.000287725	3.45153e-169	3.84729	Epi	myo-Inositol 1,4,5-trisphosphate	FALSE
HMDB0006224	1.14729e-169	0.00414122	0.000287725	3.45153e-169	3.84729	Epi	myo-Inositol 1,4,5-trisphosphate	FALSE
HMDB0006766	1.14729e-169	0.00414122	0.000287725	3.45153e-169	3.84729	Epi	myo-Inositol 1,4,5-trisphosphate	FALSE
HMDB0001426	2.33128e-170	0.132428	0.0995186	7.45176e-170	0.412166	Epi	Formaldehyde	FALSE
HMDB0006334	6.20087e-171	0.180723	0.0996326	1.91372e-170	0.859091	Myeloid	3-Dehydro-L-gulonate	FALSE
HMDB0001085	3.97665e-173	0.420717	0.297375	1.28256e-172	0.500567	Epi	Leukotriene B4	TRUE
HMDB0001138	2.84452e-174	0.0307823	0.00581958	9.25763e-174	2.40311	Epi	myo-Inositol 1,4,5-trisphosphate	FALSE
HMDB0001024	1.59607e-174	0.0901268	0.0394971	5.24215e-174	1.19021	Epi	Phosphohydroxypyruvic acid	FALSE
HMDB0003337	6.2437e-176	0.211564	0.0558494	1.94369e-175	1.92148	Myeloid	myo-Inositol 1,4,5-trisphosphate	FALSE
HMDB0001273	2.6655e-177	0.091079	0.0227448	1.8351e-176	2.00158	Fibro	myo-Inositol 1,4,5-trisphosphate	FALSE
HMDB0006889	1.19621e-177	0.109104	0.0626247	3.75652e-177	0.800904	Myeloid	3a,7a,12a-Trihydroxy-5b-cholest-24-enoyl-CoA	FALSE
HMDB0001121	5.45827e-179	0.200114	0.133253	3.83149e-178	0.586655	Fibro	N-Acetyl-D-mannosamine 6-phosphate	FALSE
HMDB0001285	3.72565e-179	0.0946563	0.0483504	1.23498e-178	0.96917	Epi	Geranyl-PP	FALSE
HMDB0001553	1.61401e-180	0.28515	0.146337	1.15563e-179	0.96243	Fibro	2-Oxo-4-methylthiobutanoic acid	FALSE
HMDB0003945	2.19875e-182	0.201978	0.137525	1.60643e-181	0.554505	Fibro	(2E)-Hexadecenoyl-CoA	FALSE
HMDB0000043	4.86527e-184	0.0914053	0.0332691	1.62782e-183	1.4581	Epi	Betaine	TRUE
HMDB0000207	3.83629e-184	0.0538237	0.0317603	1.23729e-183	0.761014	Myeloid	Oleic acid	TRUE
HMDB0000145	2.65412e-185	0.17077	0.111392	8.96392e-185	0.616399	Epi	Estrone	TRUE
HMDB0001270	1.34469e-186	1.10797	0.88799	4.58475e-186	0.319297	Epi	Glyceric acid 1,3-biphosphate	FALSE
HMDB0000234	1.19958e-186	0.0969051	0.0182407	4.12931e-186	2.40941	Epi	myo-Inositol 1,4,5-trisphosphate	TRUE
HMDB0000169	8.17617e-188	0.0882352	0.0210745	6.09806e-187	2.06585	Fibro	myo-Inositol 1,4,5-trisphosphate	TRUE
HMDB0000119	2.92056e-188	0.0744047	0.0226581	2.2246e-187	1.71537	Fibro	myo-Inositol 1,4,5-trisphosphate	FALSE
HMDB0000019	8.27635e-189	0.106621	0.0357046	2.87663e-188	1.57831	Epi	myo-Inositol 1,4,5-trisphosphate	FALSE
HMDB0000695	8.27635e-189	0.106621	0.0357046	2.87663e-188	1.57831	Epi	myo-Inositol 1,4,5-trisphosphate	FALSE
HMDB0002064	4.50032e-190	1.19177	0.91267	1.61111e-189	0.384935	Epi	N-Acetylputrescine	FALSE
HMDB0001134	1.64095e-193	0.143033	0.0401391	5.38955e-193	1.83326	Myeloid	myo-Inositol 1,4,5-trisphosphate	FALSE
HMDB0003712	6.25688e-194	0.161757	0.113214	2.26259e-193	0.514778	Epi	(2E)-Dodecenoyl-CoA	FALSE
HMDB0001285	2.22697e-196	0.15644	0.0496208	1.13894e-194	1.65659	Endo	myo-Inositol 1,4,5-trisphosphate	FALSE
HMDB0000935	4.7266e-197	0.34948	0.05224	1.72665e-196	2.74198	Epi	myo-Inositol 1,4,5-trisphosphate	FALSE
HMDB0001188	1.36388e-197	0.155252	0.0368593	5.03371e-197	2.07451	Epi	myo-Inositol 1,4,5-trisphosphate	FALSE
HMDB0000042	5.20338e-198	0.0814304	0.0480035	1.96085e-197	0.762428	Epi	Acetic acid	FALSE
HMDB0001167	5.96868e-200	0.211607	0.12575	7.63138e-199	0.750831	Mast	Pyruvaldehyde	FALSE
HMDB0000112	1.12812e-200	0.284792	0.179662	8.77975e-200	0.664629	Fibro	gamma-Aminobutyric acid	TRUE
HMDB0001253	4.79839e-202	0.909422	0.302815	1.22702e-200	1.58651	Oligo	myo-Inositol 1,4,5-trisphosphate	FALSE
HMDB0000119	5.29881e-205	0.0626883	0.0223501	2.03976e-204	1.48791	Epi	Glyoxylic acid	FALSE
HMDB0001161	1.92633e-207	0.208238	0.1432	7.57829e-207	0.540203	Epi	4-Trimethylammoniobutanoic acid	FALSE
HMDB0000998	7.95632e-208	0.139344	0.0523887	6.3297e-207	1.41133	Fibro	dCTP	FALSE
HMDB0001090	6.53456e-209	0.334229	0.135687	2.5993e-208	1.30055	Epi	(R)-5-Diphosphomevalonic acid	FALSE
HMDB0000763	1.21574e-209	0.177527	0.122504	4.89029e-209	0.535202	Epi	5-Hydroxyindoleacetic acid	FALSE
HMDB0003943	4.83408e-212	0.234758	0.165001	1.60241e-211	0.508696	Myeloid	3-Oxohexanoyl-CoA	FALSE
HMDB0012819	7.08318e-214	0.223885	0.0221177	2.30525e-212	3.33948	Oligo	myo-Inositol 1,4,5-trisphosphate	FALSE
HMDB0001373	1.59662e-214	0.108554	0.0488799	6.49532e-214	1.1511	Epi	Dephospho-CoA	FALSE
HMDB0000097	3.11141e-216	0.231671	0.0521603	5.56942e-214	2.15105	pDC	myo-Inositol 1,4,5-trisphosphate	TRUE
HMDB0000232	3.51924e-216	0.153975	0.0497962	1.44815e-215	1.62859	Epi	myo-Inositol 1,4,5-trisphosphate	FALSE
HMDB0000994	1.05903e-216	0.258841	0.14322	4.40853e-216	0.853838	Epi	Dolichyl phosphate D-mannose	FALSE
HMDB0001870	2.38173e-219	0.173701	0.0916882	7.96877e-219	0.9218	Myeloid	Benzoic acid	FALSE
HMDB0001361	1.28976e-220	0.340275	0.222058	5.43218e-220	0.615761	Epi	Carbon monoxide	FALSE
HMDB0011134	4.1187e-222	0.454903	0.260638	2.45749e-220	0.803511	Endo	5-HETE	FALSE
HMDB0001426	1.43907e-221	0.149122	0.098918	1.17088e-220	0.592186	Fibro	Formaldehyde	FALSE
HMDB0000197	4.74779e-222	0.212679	0.143407	2.02346e-221	0.568566	Epi	Indoleacetic acid	FALSE
HMDB0000663	4.74779e-222	0.212679	0.143407	2.02346e-221	0.568566	Epi	Glucaric acid	FALSE
HMDB0002024	4.74779e-222	0.212679	0.143407	2.02346e-221	0.568566	Epi	Imidazoleacetic acid	FALSE
HMDB0003681	4.74779e-222	0.212679	0.143407	2.02346e-221	0.568566	Epi	4-Acetamidobutanoic acid	FALSE
HMDB0001220	1.3272e-223	0.354806	0.232687	1.10498e-222	0.608639	Fibro	Prostaglandin E2	TRUE
HMDB0006889	5.86803e-225	0.118576	0.0610255	2.62594e-224	0.958331	Epi	3a,7a,12a-Trihydroxy-5b-cholest-24-enoyl-CoA	FALSE
HMDB0002104	6.23339e-227	0.343337	0.121932	5.31322e-226	1.49354	Fibro	L-Glutamic gamma-semialdehyde	FALSE
HMDB0001220	1.04241e-229	0.333719	0.230853	4.72382e-229	0.531663	Epi	Prostaglandin E2	TRUE
HMDB0000660	3.12621e-231	0.12467	0.0542885	2.72971e-230	1.19939	Fibro	D-Fructose	TRUE
HMDB0000010	3.04312e-232	0.688654	0.422926	1.41485e-231	0.703375	Epi	2-Methoxyestrone	FALSE
HMDB0000405	3.04312e-232	0.688654	0.422926	1.41485e-231	0.703375	Epi	2-Methoxyestradiol	FALSE
HMDB0000226	9.97581e-234	0.0777856	0.0373752	4.76179e-233	1.05742	Epi	Orotic acid	FALSE
HMDB0015531	1.62418e-234	1.0409	0.896727	7.8575e-234	0.215092	Epi	Iron	TRUE
HMDB0003080	1.27011e-234	0.04525	0.023935	6.22874e-234	0.918793	Epi	Leukotriene D4	FALSE
HMDB0004586	1.25692e-235	0.25124	0.167884	6.24966e-235	0.581604	Epi	Perillic acid	FALSE
HMDB0003935	1.08569e-239	0.26696	0.179627	3.66676e-239	0.571624	Myeloid	3-Oxotetradecanoyl-CoA	FALSE
HMDB0003937	1.08569e-239	0.26696	0.179627	3.66676e-239	0.571624	Myeloid	3-Oxododecanoyl-CoA	FALSE
HMDB0003939	1.08569e-239	0.26696	0.179627	3.66676e-239	0.571624	Myeloid	3-Oxodecanoyl-CoA	FALSE
HMDB0003941	1.08569e-239	0.26696	0.179627	3.66676e-239	0.571624	Myeloid	3-Oxooctanoyl-CoA	FALSE
HMDB0006402	1.08569e-239	0.26696	0.179627	3.66676e-239	0.571624	Myeloid	3-Oxohexadecanoyl-CoA	FALSE
HMDB0002666	6.16163e-243	0.235672	0.122862	3.15124e-242	0.939738	Epi	Thiamine monophosphate	FALSE
HMDB0000043	4.03931e-244	0.148115	0.0289587	3.61518e-243	2.35465	Fibro	myo-Inositol 1,4,5-trisphosphate	TRUE
HMDB0001228	2.75897e-246	0.0909361	0.0359223	1.43147e-245	1.33998	Epi	L-Glutamic acid 5-phosphate	FALSE
HMDB0001121	1.43518e-248	0.195411	0.131093	5.08707e-248	0.57592	Myeloid	N-Acetyl-D-mannosamine 6-phosphate	FALSE
HMDB0002159	2.08292e-249	0.268697	0.170827	7.45686e-249	0.65344	Myeloid	3a,7a-Dihydroxy-5b-cholestanoyl-CoA	FALSE
HMDB0000019	7.80922e-250	0.118408	0.0337146	2.82394e-249	1.81233	Myeloid	myo-Inositol 1,4,5-trisphosphate	FALSE
HMDB0000695	7.80922e-250	0.118408	0.0337146	2.82394e-249	1.81233	Myeloid	myo-Inositol 1,4,5-trisphosphate	FALSE
HMDB0001187	3.98015e-251	0.592208	0.0686651	1.42489e-249	3.10846	Oligo	myo-Inositol 1,4,5-trisphosphate	FALSE
HMDB0000972	2.75152e-251	0.0988322	0.0270358	1.01551e-250	1.87011	Myeloid	myo-Inositol 1,4,5-trisphosphate	FALSE
HMDB0000294	1.44012e-251	0.0232604	0.00689764	7.58182e-251	1.7537	Epi	myo-Inositol 1,4,5-trisphosphate	TRUE
HMDB0001157	2.06677e-256	0.262202	0.172912	7.70732e-256	0.600643	Myeloid	2-Methylacetoacetyl-CoA	FALSE
HMDB0001220	1.6336e-258	0.693829	0.238532	6.49808e-257	1.5404	Oligo	myo-Inositol 1,4,5-trisphosphate	TRUE
HMDB0000510	8.01815e-260	0.0723234	0.0136685	7.36025e-259	2.40361	Fibro	myo-Inositol 1,4,5-trisphosphate	FALSE
HMDB0004259	2.99662e-262	0.109574	0.00654602	2.14558e-260	4.06514	Endo	myo-Inositol 1,4,5-trisphosphate	FALSE
HMDB0012948	2.99662e-262	0.109574	0.00654602	2.14558e-260	4.06514	Endo	myo-Inositol 1,4,5-trisphosphate	FALSE
HMDB0000879	9.05307e-262	0.203103	0.0523503	4.9106e-261	1.95594	Epi	myo-Inositol 1,4,5-trisphosphate	FALSE
HMDB0001449	9.05307e-262	0.203103	0.0523503	4.9106e-261	1.95594	Epi	myo-Inositol 1,4,5-trisphosphate	FALSE
HMDB0001253	5.68944e-267	0.471457	0.285523	3.18253e-266	0.723519	Epi	5,6-Dihydroxyindole-2-carboxylic acid	FALSE
HMDB0000827	2.22742e-270	0.112835	0.0303542	3.06698e-269	1.89424	Mast	myo-Inositol 1,4,5-trisphosphate	TRUE
HMDB0001999	8.87381e-272	0.141043	0.0377867	1.27073e-270	1.90019	Mast	myo-Inositol 1,4,5-trisphosphate	TRUE
HMDB0002183	8.87381e-272	0.141043	0.0377867	1.27073e-270	1.90019	Mast	myo-Inositol 1,4,5-trisphosphate	TRUE
HMDB0002212	8.87381e-272	0.141043	0.0377867	1.27073e-270	1.90019	Mast	myo-Inositol 1,4,5-trisphosphate	FALSE
HMDB0002925	8.87381e-272	0.141043	0.0377867	1.27073e-270	1.90019	Mast	myo-Inositol 1,4,5-trisphosphate	TRUE
HMDB0003073	8.87381e-272	0.141043	0.0377867	1.27073e-270	1.90019	Mast	myo-Inositol 1,4,5-trisphosphate	TRUE
HMDB0000202	3.65966e-272	0.210915	0.12147	2.07962e-271	0.79606	Epi	Methylmalonic acid	FALSE
HMDB0000112	5.02335e-274	0.306146	0.180317	8.9918e-273	0.763687	Mast	gamma-Aminobutyric acid	TRUE
HMDB0001167	4.01012e-276	0.217323	0.122881	3.77795e-275	0.822577	Fibro	Pyruvaldehyde	FALSE
HMDB0006406	1.38937e-277	0.230641	0.0882504	5.23574e-277	1.38598	Myeloid	Ecgonine methyl ester	FALSE
HMDB0001057	5.26299e-278	0.0927668	0.0492055	3.03895e-277	0.91479	Epi	3-Methylglutaconyl-CoA	FALSE
HMDB0000618	1.3215e-278	0.216005	0.0738604	5.03293e-278	1.54819	Myeloid	myo-Inositol 1,4,5-trisphosphate	FALSE
HMDB0001259	9.83317e-280	0.167215	0.0574271	9.51426e-279	1.5419	Fibro	myo-Inositol 1,4,5-trisphosphate	FALSE
HMDB0001024	7.82149e-280	0.108419	0.0394554	7.77803e-279	1.45833	Fibro	Phosphohydroxypyruvic acid	FALSE
HMDB0000020	6.01691e-282	0.0481627	0.00917298	3.59009e-281	2.39245	Epi	myo-Inositol 1,4,5-trisphosphate	FALSE
HMDB0004586	1.15236e-284	0.30171	0.165385	1.1787e-283	0.867332	Fibro	Perillic acid	FALSE
HMDB0001330	1.37661e-292	0.109395	0.0186234	1.44948e-291	2.55436	Fibro	myo-Inositol 1,4,5-trisphosphate	FALSE
HMDB0001527	1.30818e-292	0.626018	0.297253	1.41918e-291	1.07451	Fibro	3-Methylthiopropionic acid	FALSE
HMDB0001338	6.66965e-294	0.223657	0.0184579	2.59536e-293	3.59898	Myeloid	myo-Inositol 1,4,5-trisphosphate	FALSE
HMDB0001248	3.40757e-296	0.193276	0.0414048	1.34056e-295	2.22279	Myeloid	myo-Inositol 1,4,5-trisphosphate	FALSE
HMDB0000990	2.48229e-297	0.116465	0.0108829	2.77707e-296	3.41976	Fibro	myo-Inositol 1,4,5-trisphosphate	FALSE
HMDB0001388	2.65447e-302	0.150901	0.0384089	1.18787e-300	1.97409	Oligo	myo-Inositol 1,4,5-trisphosphate	TRUE
HMDB0000673	1.82613e-303	0.150901	0.0342666	9.33933e-302	2.13872	Oligo	myo-Inositol 1,4,5-trisphosphate	TRUE
HMDB0000017	0	0.175162	0.000382419	0	8.83932	Fibro	myo-Inositol 1,4,5-trisphosphate	FALSE
HMDB0004062	0	0.175162	0.000382419	0	8.83932	Fibro	myo-Inositol 1,4,5-trisphosphate	FALSE
HMDB0000033	0	1.09581	0.0086189	0	6.99028	Oligo	myo-Inositol 1,4,5-trisphosphate	FALSE
HMDB0001403	0	2.00393	0.263804	0	2.92529	Oligo	myo-Inositol 1,4,5-trisphosphate	TRUE
HMDB0002802	0	0.102093	0.00163673	0	5.96293	Fibro	myo-Inositol 1,4,5-trisphosphate	FALSE
HMDB0001198	0	1.47482	0.0245607	0	5.90804	Mast	myo-Inositol 1,4,5-trisphosphate	FALSE
HMDB0003609	0	0.0951111	0.00164498	0	5.85347	Myeloid	myo-Inositol 1,4,5-trisphosphate	FALSE
HMDB0004369	0	0.592199	0.0113424	0	5.70628	Fibro	myo-Inositol 1,4,5-trisphosphate	FALSE
HMDB0000289	0	0.0422138	0.00122263	0	5.10966	Epi	myo-Inositol 1,4,5-trisphosphate	FALSE
HMDB0001322	0	1.30567	0.0379378	0	5.10501	Oligo	myo-Inositol 1,4,5-trisphosphate	FALSE
HMDB0001335	0	0.320555	0.0108608	0	4.88337	Fibro	myo-Inositol 1,4,5-trisphosphate	FALSE
HMDB0001419	0	0.194639	0.00713685	0	4.76937	pDC	myo-Inositol 1,4,5-trisphosphate	FALSE
HMDB0001024	0	0.821875	0.0343928	0	4.57874	Oligo	myo-Inositol 1,4,5-trisphosphate	FALSE
HMDB0002275	0	0.0685929	0.0030056	0	4.51233	Epi	myo-Inositol 1,4,5-trisphosphate	FALSE
HMDB0003378	0	0.0506128	0.00237133	0	4.41573	Endo	myo-Inositol 1,4,5-trisphosphate	FALSE
HMDB0000212	0	0.689763	0.0366583	0	4.23389	Endo	myo-Inositol 1,4,5-trisphosphate	FALSE
HMDB0000601	0	0.546171	0.0312026	0	4.12962	Myeloid	myo-Inositol 1,4,5-trisphosphate	FALSE
HMDB0000164	0	0.500945	0.0288561	0	4.11771	Mast	myo-Inositol 1,4,5-trisphosphate	FALSE
HMDB0004061	0	0.483909	0.0285062	0	4.08539	Mast	myo-Inositol 1,4,5-trisphosphate	FALSE
HMDB0004181	0	0.483909	0.0285062	0	4.08539	Mast	myo-Inositol 1,4,5-trisphosphate	FALSE
HMDB0005175	0	0.483909	0.0285062	0	4.08539	Mast	myo-Inositol 1,4,5-trisphosphate	FALSE
HMDB0000027	0	2.14992	0.127846	0	4.0718	Oligo	myo-Inositol 1,4,5-trisphosphate	FALSE
HMDB0003767	0	0.233436	0.0140782	0	4.0515	Mast	myo-Inositol 1,4,5-trisphosphate	FALSE
HMDB0003791	0	0.233436	0.0140782	0	4.0515	Mast	myo-Inositol 1,4,5-trisphosphate	FALSE
HMDB0006236	0	0.233436	0.0140782	0	4.0515	Mast	myo-Inositol 1,4,5-trisphosphate	FALSE
HMDB0002719	0	0.527213	0.039085	0	3.7537	Epi	myo-Inositol 1,4,5-trisphosphate	FALSE
HMDB0006839	0	0.527213	0.039085	0	3.7537	Epi	myo-Inositol 1,4,5-trisphosphate	FALSE
HMDB0006840	0	0.527213	0.039085	0	3.7537	Epi	myo-Inositol 1,4,5-trisphosphate	FALSE
HMDB0001511	0	0.423089	0.0340506	0	3.63521	Oligo	myo-Inositol 1,4,5-trisphosphate	FALSE
HMDB0000699	0	1.06201	0.101859	0	3.38215	Fibro	myo-Inositol 1,4,5-trisphosphate	FALSE
HMDB0000653	0	0.0686047	0.00674465	0	3.34649	Epi	myo-Inositol 1,4,5-trisphosphate	FALSE
HMDB0001232	0	0.207514	0.0209337	0	3.30931	Epi	myo-Inositol 1,4,5-trisphosphate	FALSE
HMDB0004077	0	0.501631	0.0507408	0	3.30541	Mast	myo-Inositol 1,4,5-trisphosphate	FALSE
HMDB0000123	0	0.0847404	0.00901195	0	3.23314	Myeloid	myo-Inositol 1,4,5-trisphosphate	TRUE
HMDB0002103	0	0.384965	0.0438298	0	3.13474	Myeloid	myo-Inositol 1,4,5-trisphosphate	TRUE
HMDB0000067	0	0.288943	0.0424148	0	2.76815	Myeloid	myo-Inositol 1,4,5-trisphosphate	TRUE
HMDB0000032	0	0.316923	0.037843	0	3.06603	Epi	myo-Inositol 1,4,5-trisphosphate	FALSE
HMDB0001452	0	0.361568	0.0550167	0	2.71633	Myeloid	myo-Inositol 1,4,5-trisphosphate	TRUE
HMDB0001489	0	0.100414	0.013328	0	2.91343	Myeloid	myo-Inositol 1,4,5-trisphosphate	FALSE
HMDB0006242	0	0.217817	0.0291558	0	2.90126	Fibro	myo-Inositol 1,4,5-trisphosphate	FALSE
HMDB0000374	0	0.0898357	0.0124427	0	2.85198	Fibro	myo-Inositol 1,4,5-trisphosphate	FALSE
HMDB0000491	0	0.149514	0.0209559	0	2.83485	Myeloid	myo-Inositol 1,4,5-trisphosphate	FALSE
HMDB0000574	0	0.126795	0.0215526	0	2.55656	Myeloid	myo-Inositol 1,4,5-trisphosphate	TRUE
HMDB0000244	0	0.308722	0.0610341	0	2.33862	Myeloid	myo-Inositol 1,4,5-trisphosphate	TRUE
HMDB0001273	0	0.109209	0.0166649	0	2.7122	Epi	myo-Inositol 1,4,5-trisphosphate	FALSE
HMDB0003080	0	0.109142	0.0172093	0	2.66495	Fibro	myo-Inositol 1,4,5-trisphosphate	FALSE
HMDB0001023	0	0.144737	0.0228265	0	2.66465	Epi	myo-Inositol 1,4,5-trisphosphate	FALSE
HMDB0000262	0	1.01709	0.252852	0	2.00808	Myeloid	myo-Inositol 1,4,5-trisphosphate	TRUE
HMDB0000641	0	0.900603	0.228523	0	1.97855	Myeloid	myo-Inositol 1,4,5-trisphosphate	TRUE
HMDB0000124	0	0.182667	0.0339268	0	2.42872	Myeloid	myo-Inositol 1,4,5-trisphosphate	FALSE
HMDB0000252	0	0.290935	0.0542023	0	2.42427	Myeloid	myo-Inositol 1,4,5-trisphosphate	FALSE
HMDB0001322	0	0.189578	0.0357014	0	2.40874	Epi	myo-Inositol 1,4,5-trisphosphate	FALSE
HMDB0000189	0	0.170308	0.0336188	0	2.34081	Epi	myo-Inositol 1,4,5-trisphosphate	FALSE
HMDB0000097	0	0.1544	0.0392478	0	1.97599	Myeloid	myo-Inositol 1,4,5-trisphosphate	TRUE
HMDB0006454	0	0.0898988	0.0184725	0	2.28292	Epi	myo-Inositol 1,4,5-trisphosphate	FALSE
HMDB0000699	0	0.826318	0.171019	0	2.27254	Endo	myo-Inositol 1,4,5-trisphosphate	FALSE
HMDB0001993	0	0.0931898	0.0197481	0	2.23846	Myeloid	myo-Inositol 1,4,5-trisphosphate	FALSE
HMDB0001511	0	0.119547	0.0267863	0	2.15801	Epi	myo-Inositol 1,4,5-trisphosphate	FALSE
HMDB0000232	0	0.211262	0.0473649	0	2.15714	Fibro	myo-Inositol 1,4,5-trisphosphate	FALSE
HMDB0001123	0	0.211772	0.0476226	0	2.15279	Myeloid	myo-Inositol 1,4,5-trisphosphate	FALSE
HMDB0000162	0	0.595252	0.137035	0	2.11896	Myeloid	myo-Inositol 1,4,5-trisphosphate	FALSE
HMDB0006773	0	0.126466	0.0293033	0	2.10961	Epi	myo-Inositol 1,4,5-trisphosphate	FALSE
HMDB0001085	0	0.857002	0.223715	0	1.93763	Myeloid	myo-Inositol 1,4,5-trisphosphate	TRUE
HMDB0000300	0	0.532273	0.144249	0	1.88361	Myeloid	myo-Inositol 1,4,5-trisphosphate	TRUE
HMDB0000022	0	0.921262	0.281117	0	1.71244	Myeloid	myo-Inositol 1,4,5-trisphosphate	TRUE
HMDB0000020	0	0.0421105	0.0101948	0	2.04635	Myeloid	myo-Inositol 1,4,5-trisphosphate	FALSE
HMDB0000044	0	0.712923	0.172859	0	2.04415	Myeloid	myo-Inositol 1,4,5-trisphosphate	FALSE
HMDB0000112	0	0.467873	0.144107	0	1.69898	Myeloid	myo-Inositol 1,4,5-trisphosphate	TRUE
HMDB0000827	0	0.0789191	0.0302432	0	1.38376	Myeloid	Stearic acid	TRUE
HMDB0000998	0	0.170487	0.0432892	0	1.97759	Epi	myo-Inositol 1,4,5-trisphosphate	FALSE
HMDB0001999	0	0.0982968	0.0376963	0	1.38272	Myeloid	Eicosapentaenoic acid	TRUE
HMDB0000252	0	0.27705	0.0711201	0	1.96182	Mast	myo-Inositol 1,4,5-trisphosphate	FALSE
HMDB0002183	0	0.0982968	0.0376963	0	1.38272	Myeloid	Docosahexaenoic acid	TRUE
HMDB0002925	0	0.0982968	0.0376963	0	1.38272	Myeloid	Dihomo-gamma-linolenic acid	TRUE
HMDB0004119	0	0.238167	0.0631146	0	1.91593	Epi	myo-Inositol 1,4,5-trisphosphate	FALSE
HMDB0006406	0	0.316833	0.083985	0	1.91552	Fibro	myo-Inositol 1,4,5-trisphosphate	FALSE
HMDB0001187	0	0.205436	0.0552231	0	1.89534	Myeloid	myo-Inositol 1,4,5-trisphosphate	FALSE
HMDB0003073	0	0.0982968	0.0376963	0	1.38272	Myeloid	gamma-Linolenic acid	TRUE
HMDB0001266	0	0.115959	0.0315465	0	1.87807	Epi	myo-Inositol 1,4,5-trisphosphate	FALSE
HMDB0000208	0	0.140843	0.0611242	0	1.20427	Myeloid	Oxoglutaric acid	TRUE
HMDB0004586	0	0.472806	0.130476	0	1.85746	Myeloid	myo-Inositol 1,4,5-trisphosphate	FALSE
HMDB0002820	0	0.0572377	0.0158825	0	1.84953	Epi	myo-Inositol 1,4,5-trisphosphate	FALSE
HMDB0000209	0	0.0568099	0.0158629	0	1.84049	Epi	myo-Inositol 1,4,5-trisphosphate	FALSE
HMDB0001852	0	0.200648	0.0897711	0	1.16034	Myeloid	all-trans-Retinoic acid	TRUE
HMDB0000174	0	0.282514	0.0843112	0	1.74453	Myeloid	myo-Inositol 1,4,5-trisphosphate	FALSE
HMDB0002369	0	0.200959	0.0907055	0	1.14764	Myeloid	9-cis-Retinoic acid	TRUE
HMDB0000819	0	0.921262	0.281117	0	1.71244	Myeloid	myo-Inositol 1,4,5-trisphosphate	FALSE
HMDB0004063	0	0.921262	0.281117	0	1.71244	Myeloid	myo-Inositol 1,4,5-trisphosphate	FALSE
HMDB0000056	0	0.154237	0.0471751	0	1.70905	Myeloid	myo-Inositol 1,4,5-trisphosphate	FALSE
HMDB0000742	0	0.253549	0.0779256	0	1.70209	Epi	myo-Inositol 1,4,5-trisphosphate	FALSE
HMDB0006219	0	0.200959	0.0907055	0	1.14764	Myeloid	13-cis-Retinoic acid	TRUE
HMDB0000240	0	0.0895821	0.0278553	0	1.68526	Epi	myo-Inositol 1,4,5-trisphosphate	FALSE
HMDB0000202	0	0.326573	0.101944	0	1.67963	Myeloid	myo-Inositol 1,4,5-trisphosphate	FALSE
HMDB0001453	0	0.307284	0.0967567	0	1.66714	Epi	myo-Inositol 1,4,5-trisphosphate	FALSE
HMDB0012819	0	0.0603589	0.0193801	0	1.63899	Epi	myo-Inositol 1,4,5-trisphosphate	FALSE
HMDB0006242	0	0.129594	0.0419207	0	1.62826	Mast	myo-Inositol 1,4,5-trisphosphate	FALSE
HMDB0000267	0	0.27574	0.0914054	0	1.59296	Epi	myo-Inositol 1,4,5-trisphosphate	FALSE
HMDB0001511	0	0.0996297	0.0330887	0	1.59024	Fibro	myo-Inositol 1,4,5-trisphosphate	FALSE
HMDB0003529	0	0.0943091	0.0315089	0	1.58164	Myeloid	myo-Inositol 1,4,5-trisphosphate	FALSE
HMDB0001008	0	0.581825	0.199139	0	1.54681	Myeloid	myo-Inositol 1,4,5-trisphosphate	FALSE
HMDB0000126	0	0.172358	0.0595719	0	1.53271	Myeloid	myo-Inositol 1,4,5-trisphosphate	FALSE
HMDB0001301	0	0.123668	0.0434678	0	1.50846	Epi	myo-Inositol 1,4,5-trisphosphate	FALSE
HMDB0000118	0	0.214694	0.075834	0	1.50136	Myeloid	myo-Inositol 1,4,5-trisphosphate	FALSE
HMDB0001369	0	0.168773	0.0608121	0	1.47265	Epi	Pyrroline hydroxycarboxylic acid	FALSE
HMDB0001488	0	0.259462	0.0941363	0	1.4627	Myeloid	Nicotinic acid	FALSE
HMDB0001377	0	0.401319	0.146039	0	1.4584	Fibro	Oxygen	FALSE
HMDB0001161	0	0.326239	0.123278	0	1.40401	Myeloid	4-Trimethylammoniobutanoic acid	FALSE
HMDB0000197	0	0.326643	0.124166	0	1.39545	Myeloid	Indoleacetic acid	FALSE
HMDB0000663	0	0.326643	0.124166	0	1.39545	Myeloid	Glucaric acid	FALSE
HMDB0002024	0	0.326643	0.124166	0	1.39545	Myeloid	Imidazoleacetic acid	FALSE
HMDB0003681	0	0.326643	0.124166	0	1.39545	Myeloid	4-Acetamidobutanoic acid	FALSE
HMDB0001195	0	0.231567	0.0885615	0	1.38668	Epi	Dyspropterin	FALSE
HMDB0000292	0	0.123766	0.0560169	0	1.14368	Myeloid	Xanthine	TRUE
HMDB0000157	0	0.248058	0.115844	0	1.09849	Myeloid	Hypoxanthine	TRUE
HMDB0001256	0	0.361352	0.194686	0	0.892254	Myeloid	Spermine	TRUE
HMDB0002212	0	0.0982968	0.0376963	0	1.38272	Myeloid	Arachidic acid	FALSE
HMDB0015531	0	1.29593	0.853669	0	0.602237	Myeloid	Iron	TRUE
HMDB0001403	0	1.19932	0.208079	0	2.52701	Mast	myo-Inositol 1,4,5-trisphosphate	TRUE
HMDB0000209	0	0.0457814	0.0177249	0	1.36898	Myeloid	Phenylacetic acid	FALSE
HMDB0001346	0	0.303979	0.11797	0	1.36556	Epi	GDP-4-Dehydro-6-deoxy-D-mannose	FALSE
HMDB0002820	0	0.0457814	0.0178167	0	1.36153	Myeloid	Methylimidazoleacetic acid	FALSE
HMDB0000763	0	0.272214	0.106518	0	1.35365	Myeloid	5-Hydroxyindoleacetic acid	FALSE
HMDB0000879	0	0.160691	0.0637916	0	1.33285	Fibro	Tetrahydrodeoxycorticosterone	FALSE
HMDB0001449	0	0.160691	0.0637916	0	1.33285	Fibro	Allopregnanolone	FALSE
HMDB0000291	0	0.222035	0.090986	0	1.28707	Myeloid	Vanillylmandelic acid	FALSE
HMDB0000010	0	0.92674	0.382729	0	1.27584	Myeloid	2-Methoxyestrone	FALSE
HMDB0000405	0	0.92674	0.382729	0	1.27584	Myeloid	2-Methoxyestradiol	FALSE
HMDB0000056	0	0.131659	0.0544002	0	1.27512	Fibro	beta-Alanine	FALSE
HMDB0001235	0	0.145952	0.061207	0	1.25373	Epi	5-Aminoimidazole ribonucleotide	FALSE
HMDB0003379	0	0.25953	0.109617	0	1.24342	Epi	Triphosphate	FALSE
HMDB0000868	0	0.237011	0.101256	0	1.22694	Epi	Xylulose 5-phosphate	FALSE
HMDB0000641	0	0.912113	0.271888	0	1.7462	Mast	myo-Inositol 1,4,5-trisphosphate	TRUE
HMDB0000164	0	0.132161	0.0577098	0	1.19541	Epi	Methylamine	FALSE
HMDB0001870	0	0.207364	0.0911394	0	1.18602	Fibro	Benzoic acid	FALSE
HMDB0011134	0	0.517288	0.228825	0	1.17672	Myeloid	5-HETE	FALSE
HMDB0011104	0	0.181645	0.0807736	0	1.16916	Myeloid	3-Phosphoadenylylselenate	FALSE
HMDB0001527	0	0.631367	0.281826	0	1.16367	Epi	3-Methylthiopropionic acid	FALSE
HMDB0015531	0	1.08125	0.90256	0	0.260609	Mast	Iron	TRUE
HMDB0000763	0	0.257513	0.115284	0	1.15946	Fibro	5-Hydroxyindoleacetic acid	FALSE
HMDB0000042	0	0.0998398	0.0448953	0	1.15305	Myeloid	Acetic acid	FALSE
HMDB0000868	0	0.228295	0.102728	0	1.15208	Myeloid	Xylulose 5-phosphate	FALSE
HMDB0000248	0	0.0249778	0.000271327	0	6.52447	Fibro	myo-Inositol 1,4,5-trisphosphate	TRUE
HMDB0001852	0	0.333117	0.0786479	0	2.08255	Fibro	myo-Inositol 1,4,5-trisphosphate	TRUE
HMDB0002369	0	0.33412	0.0794733	0	2.07182	Fibro	myo-Inositol 1,4,5-trisphosphate	TRUE
HMDB0006219	0	0.33412	0.0794733	0	2.07182	Fibro	myo-Inositol 1,4,5-trisphosphate	TRUE
HMDB0000751	0	0.657614	0.305171	0	1.10762	Epi	L-Xylulose	FALSE
HMDB0001403	0	0.830972	0.22681	0	1.87332	Fibro	myo-Inositol 1,4,5-trisphosphate	TRUE
HMDB0001405	0	0.125231	0.0585709	0	1.09633	Epi	3-Sulfinylpyruvic acid	FALSE
HMDB0004045	0	0.125231	0.0585709	0	1.09633	Epi	3-Sulfopyruvic acid	FALSE
HMDB0001553	0	0.294705	0.138591	0	1.08844	Epi	2-Oxo-4-methylthiobutanoic acid	FALSE
HMDB0011123	0	0.144549	0.0680382	0	1.08714	Epi	trans,cis-Lauro-2,6-dienoyl-CoA	FALSE
HMDB0000056	0	0.112003	0.0543057	0	1.04436	Epi	beta-Alanine	FALSE
HMDB0002064	0	1.69295	0.828053	0	1.03174	Myeloid	N-Acetylputrescine	FALSE
HMDB0001368	0	0.364337	0.179251	0	1.0233	T	3-Mercaptopyruvic acid	FALSE
HMDB0000806	0	0.13532	0.0151498	0	3.159	Epi	myo-Inositol 1,4,5-trisphosphate	TRUE
HMDB0000118	0	0.166627	0.0839493	0	0.989032	Epi	Homovanillic acid	FALSE
HMDB0001161	0	0.273683	0.138139	0	0.986388	Fibro	4-Trimethylammoniobutanoic acid	FALSE
HMDB0000197	0	0.273983	0.139019	0	0.978805	Fibro	Indoleacetic acid	FALSE
HMDB0000663	0	0.273983	0.139019	0	0.978805	Fibro	Glucaric acid	FALSE
HMDB0002024	0	0.273983	0.139019	0	0.978805	Fibro	Imidazoleacetic acid	FALSE
HMDB0003681	0	0.273983	0.139019	0	0.978805	Fibro	4-Acetamidobutanoic acid	FALSE
HMDB0001361	0	0.412129	0.209927	0	0.973211	Myeloid	Carbon monoxide	FALSE
HMDB0000127	0	0.0319901	0.0166273	0	0.944068	Myeloid	D-Glucuronic acid	FALSE
HMDB0000291	0	0.184349	0.0973486	0	0.921208	Epi	Vanillylmandelic acid	FALSE
HMDB0000107	0	0.279619	0.14778	0	0.920013	Myeloid	Galactitol	FALSE
HMDB0000646	0	0.279619	0.14778	0	0.920013	Myeloid	L-Arabinose	FALSE
HMDB0002111	0	0.0860658	0.0461806	0	0.898153	Epi	Water	FALSE
HMDB0000053	0	0.112788	0.0289892	0	1.96003	Epi	myo-Inositol 1,4,5-trisphosphate	TRUE
HMDB0002111	0	0.0882871	0.0476029	0	0.891152	Fibro	Water	FALSE
HMDB0001388	0	0.0751575	0.0342778	0	1.13264	Epi	alpha-Linolenic acid	TRUE
HMDB0000212	0	0.113972	0.0623269	0	0.870748	Epi	N-Acetylgalactosamine	FALSE
HMDB0004366	0	0.185361	0.10271	0	0.851758	Epi	Hordenine	FALSE
HMDB0001008	0	0.403416	0.229261	0	0.815279	Epi	Biliverdin	FALSE
HMDB0000221	0	0.0591867	0.0348038	0	0.76603	Epi	NADPH	FALSE
HMDB0001121	0	0.214381	0.12789	0	0.745269	Epi	N-Acetyl-D-mannosamine 6-phosphate	FALSE
HMDB0004077	0	0.133767	0.0809393	0	0.724814	Epi	4,6-Dihydroxyquinoline	FALSE
HMDB0000221	0	0.0571368	0.0351499	0	0.7009	Myeloid	NADPH	FALSE
HMDB0011134	0	0.411123	0.253704	0	0.696425	Fibro	5-HETE	FALSE
HMDB0001377	0	0.255817	0.159327	0	0.683122	Myeloid	Oxygen	FALSE
HMDB0002111	0	0.0759059	0.047896	0	0.664307	Myeloid	Water	FALSE
HMDB0000207	0	0.0616749	0.0304348	0	1.01896	Epi	Oleic acid	TRUE
HMDB0000960	0	0.359796	0.23817	0	0.595188	Myeloid	dGDP	FALSE
HMDB0000005	0	0.398967	0.271722	0	0.554136	Epi	2-Ketobutyric acid	FALSE
HMDB0001270	0	1.17581	0.876535	0	0.423774	Myeloid	Glyceric acid 1,3-biphosphate	FALSE
HMDB0000673	0	0.0595494	0.0321477	0	0.88937	Epi	Linoleic acid	TRUE

## Sheet: Table S6
Table S6 The top 20 marker genes for the major populations.
CD4+T	CD8+ T1	CD8+ T2	CD8+ T3	PTGDR- NK	PTGDR+ NK1	PTGDR+ NK2	PTGDS+PTGDR+ NK	DNAJB1+PTGDR+NK	Mast	Myeloid	Oligo	KLRC2+PTGDR+ NK	Endo	Epi	Fibro	B	pDC
FOXP3	GZMK	CA6	RP11-76K13.3	RP11-356I2.1	PROK2	HCRT	ZMAT4	TRAV13-1	TPSAB1	RP3-369A17.4	CTD-2049O4.1	CTB-91J4.1	STAB2	CTD-2313J23.1	TBX5-AS1	COL19A1	RP11-71G12.1
KRT73-AS1	AC131056.3	REG4	POC1B-GALNT4	AC002331.1	TRGV2	RP11-7F18.2	MYOM2	IGLL1	CMA1	VSTM1	RP11-343K8.3	PRSS57	HID1-AS1	PLA2G3	CNTFR	RP11-164H13.1	RP11-476B1.1
RP1-167O22.1	CD8B	TRBV3-1	RP4-753F5.1	ZNF683	TRBV28	ADCY2	LGALS9B	TRAV5	MS4A2	CTB-138E5.1	LINC01445	KLRC2	OTC	AC079630.2	CBLN4	VPREB3	RP11-73G16.2
CD40LG	EOMES	RP11-291B21.2	C1QL2	CD8A	TTC16	CTD-2377D24.6	KRT73	MYLK3	TPSB2	RNASE2	ASPDH	KIR3DL2	FCN3	SPRR3	CSDC2	IGHD	SHD
LINC01281	CD8A	NELL2	LOR	CD8B	TRGC2	TRAV8-6	LIM2	AP000866.1	XXbac-BPG13B8.10	S100A12	NKX6-2	TRDC	CLEC14A	HAND1	ANGPTL7	PAX5	CLEC4C
RP11-664D1.1	RTP5	FXYD2	C11orf53	RP11-291B21.2	GZMH	HEATR9	SH2D1B	RP4-539M6.22	MS4A3	FCGR1B	STMN4	KRT81	LINC00551	ABCA13	RSPO1	RP5-887A10.1	NLRP7
PMCH	KLRK1	CD8B	RP11-563D10.1	CXCR6	RP11-769O8.1	RP11-385F5.5	LINGO2	SPTBN4	AC004791.2	FCN1	TMEM235	KIR3DX1	SOX17	KRT20	SFRP2	RP11-297B17.3	TMEM210
TRAV8-2	AC006369.2	LCMT1-AS1	IL17A	AC131056.3	KIF19	COL23A1	RP11-308N19.1	RP11-235E17.2	CPA3	CLEC5A	KCTD4	GNLY	CADM3-AS1	MAGEA3	LRFN5	FCER2	SLC32A1
ANKRD55	CCDC64	IL2	MTRNR2L4	CRTAM	LINC00299	GSG2	ANKRD20A4	CTC-209H22.3	CTSG	CASP5	LINC01102	KLRF1	CLDN5	ORM1	ASPN	CD19	SCT
CHRM3-AS2	SH2D1A	AC002306.1	AL109767.1	GZMK	ZNF683	AC010642.1	CXCR1	RP11-2C24.7	TPSG1	CTB-61M7.2	MIR219A2	ADGRG3	ACKR1	RP1	TBX5	LINC00494	CUX2
GTSCR1	ATP1A3	AC002331.1	RP11-276E17.2	LAG3	RP11-73O6.3	CTC-529I10.1	MLC1	HSPA6	GCSAML	RP11-742B18.1	AC093590.1	TRGV9	CCL14	ONECUT1	DCN	MS4A1	LILRA4
RP11-1399P15.1	CRTAM	PAGE5	AC092580.3	AC069363.1	FGFBP2	TIMD4	KIR3DL1	PZP	HDC	MEFV	RP11-21A7A.4	NCR1	VWF	PTPRT	LINC01028	AL928768.3	AC005262.2
CTLA4	TRBV28	ZNF683	SLC4A10	TNIP3	RP5-1009E24.8	CMPK2	LAIR2	RP5-1115A15.1	RP11-501J20.5	CD1E	RASGEF1C	KIR2DL4	MYCT1	CTD-2292M14.1	CASQ2	CD79A	SLC12A3
CCR4	DTHD1	CD8A	RP11-531F16.4	IFNG	CD8A	KIR2DL4	CYP4F35P	RP5-1180E21.4	SLC18A2	CD1B	HAPLN2	SPTSSB	SELE	ODAM	CCL11	FCRLA	AC011893.3
RP3-492J12.2	IFNG-AS1	KLRK1	PDE11A	TRGC2	PATL2	RP11-431M7.3	KIR2DL1	CTD-2035E11.4	GATA1	SDS	CLCA4	CXCR1	EMCN	GGT2	SFRP4	FCRL1	LRRC26
RP11-223C24.1	LINC00402	PGLYRP2	AF011889.2	PDCD1	RP11-305L7.1	RP11-357H14.17	KLRF1	RP11-110I1.11	TPSD1	FCGR1A	HEPACAM	LEXM	TEK	RP1-60O19.1	ADH1B	GUCY2C	DRD4
AC017002.1	RP11-344P13.6	LINC00540	RP11-705C15.4	CPNE7	CD8B	PVRIG	FGFBP2	IFNG	RP11-354E11.2	CD300E	POU3F3	KLRC1	CDH5	MUC15	NODAL	TNFRSF13C	FAM221B
IL2	MIR9-3HG	THEMIS	ARL14EPL	CCL5	CX3CR1	RP11-345P4.10	IL18RAP	RP11-347C12.1	CDK15	RP11-84C10.2	GPR62	KLRD1	SOX18	HHLA2	F10	RP11-693J15.5	PACSIN1
LEF1	RP11-23P13.6	GPR55	RP11-275I4.1	SLC4A10	RP11-81H14.2	LINC01260	KIR2DL3	RP11-884K10.7	SLC8A3	CLEC4D	OPALIN	FGFBP2	ROBO4	NPPB	PLPPR4	BLK	PTCRA

## Sheet: Table S7
Table S7 Patient cohort details.
Patient	Stage
T1	T1a
T3	IA2
T4	IA2
T5	IB
T6	IIIA

## Sheet: Table S8
Table S8 List of primers.
PrimerID	PrimerSequence(5'-3')	GeneName	Size(bp)
PTGDR-Forward	TCTGTGCTCTACTCCAGCCT	PTGDR	20
PTGDR-Reverse	GCGCGATAAATTACGGGCAG	PTGDR	21
PTGDS-Forward	CACACTGTGGATGGGACTG	PTGDS	19
PTGDS-Reverse	ACCACTGACACGGAGTAGGT	PTGDS	20
actin1-Forward	GCGGGAAATCGTGCGTGACATT	actin1	22
actin1-Reverse	GATGGAGTTGAA GGTAGTTTCGTG	actin1	25

## Sheet: Table S9
Table S9 Prostaglandin D2 Cell-cell communication events from MEBOCOST.
Sender	Metabolite	Metabolite_Name	Receiver	Sensor	Commu_Score	metabolite_prop_in_sender	sensor_prop_in_receiver	Annotation	ztest_stat	ztest_pval	ttest_stat	ttest_pval	ranksum_test_stat	ranksum_test_pval	permutation_test_stat	permutation_test_pval	ztest_fdr	ttest_fdr	ranksum_test_fdr	permutation_test_fdr
Oligo	HMDB0001403	Prostaglandin D2	Endo	SLCO2A1	24.4003	0.925191	0.374466	Transporter	-20044.1	0	-633.535	0	-1.73032	0.0417864	0	0	0	0	0.125284	0
Mast	HMDB0001403	Prostaglandin D2	Endo	SLCO2A1	14.6032	0.915925	0.374466	Transporter	-13731.1	0	-433.998	0	-1.73032	0.0417864	0	0	0	0	0.125284	0
pDC	HMDB0001403	Prostaglandin D2	Endo	SLCO2A1	10.3163	0.463415	0.374466	Transporter	-8842.13	0	-279.473	0	-1.73032	0.0417864	0	0	0	0	0.125284	0
Fibro	HMDB0001403	Prostaglandin D2	Endo	SLCO2A1	10.1181	0.523928	0.374466	Transporter	-9489.11	0	-299.922	0	-1.73032	0.0417864	0	0	0	0	0.125284	0
Oligo	HMDB0001403	Prostaglandin D2	NK	PTGDR	8.26312	0.925191	0.122667	Receptor	-9891.86	0	-312.652	0	-1.73032	0.0417864	0	0	0	0	0.125284	0
Mast	HMDB0001403	Prostaglandin D2	NK	PTGDR	4.94534	0.915925	0.122667	Receptor	-8395.86	0	-265.368	0	-1.73032	0.0417864	0	0	0	0	0.125284	0
pDC	HMDB0001403	Prostaglandin D2	NK	PTGDR	3.49359	0.463415	0.122667	Receptor	-4739.38	0	-149.797	0	-1.73032	0.0417864	0	0	0	0	0.125284	0
Fibro	HMDB0001403	Prostaglandin D2	NK	PTGDR	3.42648	0.523928	0.122667	Receptor	-5561.26	0	-175.775	0	-1.73032	0.0417864	0	0	0	0	0.125284	0
NK	HMDB0001403	Prostaglandin D2	Endo	SLCO2A1	1.95775	0.116333	0.374466	Transporter	-1668.41	0	-52.7333	3.2e-291	-1.73032	0.0417864	0	0	0	2.76e-289	0.125284	0
Endo	HMDB0001403	Prostaglandin D2	Endo	SLCO2A1	1.77634	0.158045	0.374466	Transporter	-1468.1	0	-46.4024	8.14e-252	-1.73032	0.0417864	0	0	0	5.73e-250	0.125284	0
Oligo	HMDB0001403	Prostaglandin D2	Epi	SLCO2A1	1.68433	0.925191	0.059	Transporter	-1693.57	0	-53.5285	5.09e-296	-1.73032	0.0417864	0	0	0	4.51e-294	0.125284	0
Myeloid	HMDB0001403	Prostaglandin D2	Endo	SLCO2A1	1.31457	0.235	0.374466	Transporter	-1057.51	0	-33.4246	2.55e-165	-1.73032	0.0417864	0	0	0	1.12e-163	0.125284	0
Mast	HMDB0001403	Prostaglandin D2	Epi	SLCO2A1	1.00804	0.915925	0.059	Transporter	-1284.17	0	-40.5888	7.34e-214	-1.73032	0.0417864	0	0	0	4.18e-212	0.125284	0
Oligo	HMDB0001403	Prostaglandin D2	T	PTGDR	0.852919	0.925191	0.014	Receptor	-813.973	0	-25.7272	1.05e-112	-1.73032	0.0417864	0	0	0	3.26e-111	0.125284	0
pDC	HMDB0001403	Prostaglandin D2	Epi	SLCO2A1	0.712123	0.463415	0.059	Transporter	-654.554	0	-20.6885	1.02e-79	-1.73032	0.0417864	0	0	0	2.42e-78	0.125284	0
Fibro	HMDB0001403	Prostaglandin D2	Epi	SLCO2A1	0.698442	0.523928	0.059	Transporter	-789.706	0	-24.9602	1.48e-107	-1.73032	0.0417864	0	0	0	4.44e-106	0.125284	0
NK	HMDB0001403	Prostaglandin D2	NK	PTGDR	0.662992	0.116333	0.122667	Receptor	-808.361	0	-25.5499	1.64e-111	-1.73032	0.0417864	0	0	0	5.04e-110	0.125284	0
Endo	HMDB0001403	Prostaglandin D2	NK	PTGDR	0.601555	0.158045	0.122667	Receptor	-635.186	0	-20.0763	6.98e-76	-1.73032	0.0417864	0	0	0	1.59e-74	0.125284	0
Mast	HMDB0001403	Prostaglandin D2	T	PTGDR	0.510458	0.915925	0.014	Receptor	-515.616	0	-16.2971	1.98e-53	-1.73032	0.0417864	0	0	0	3.41e-52	0.125284	0
Myeloid	HMDB0001403	Prostaglandin D2	NK	PTGDR	0.445179	0.235	0.122667	Receptor	-420.613	0	-13.2943	1.49e-37	-1.73032	0.0417864	0	0	0	2.07e-36	0.125284	0
Oligo	HMDB0001403	Prostaglandin D2	Fibro	PTGDR	0.392906	0.925191	0.0103837	Receptor	-217.53	0	-6.87546	5.44e-12	-1.73032	0.0417864	0	0	0	3.65e-11	0.125284	0
Oligo	HMDB0001403	Prostaglandin D2	Fibro	SLCO2A1	0.377336	0.925191	0.0146727	Transporter	-165.535	0	-5.23205	1.02e-07	-1.73032	0.0417864	0	0	0	5.25e-07	0.125284	0
pDC	HMDB0001403	Prostaglandin D2	T	PTGDR	0.360609	0.463415	0.014	Receptor	-219.648	0	-6.94242	3.46e-12	-1.73032	0.0417864	0	0	0	2.35e-11	0.125284	0
Fibro	HMDB0001403	Prostaglandin D2	T	PTGDR	0.353681	0.523928	0.014	Receptor	-258.468	0	-8.16939	4.65e-16	-1.73032	0.0417864	0	0	0	3.82e-15	0.125284	0

## Sheet: Table S10
Table S5 The VIF (Variance Inflation Factor) values of genes in the risk model.
Genes	VIF
PTGDR	1.15426
HPGDS	1.04559
PTGDS	1.20067

[truncated: 1 more sheets: Table S11]
